# Supplementary material for: Measuring system resilience through a comparison of information- and flow-based network analyses
Source: Sci Rep. 2024 Jul 16;14:16451. doi: 10.1038/s41598-024-66654-1 (PMC11252444; doi:10.1038/s41598-024-66654-1)
Supplement: Supplementary file 1 — Supplementary Information 1. [file 41598_2024_66654_MOESM1_ESM.xlsx]

## Sheet: Table with formulas
	Ascendency analysis
	Indicator	Formula	Description
	Total system throughput		Total activity of flows within a system
	Ascendency		The ordered part of flows within the system which allows it to streamline resources through its network
	Overhead		The redundant part of flows within the system which provides the network with flow path diversity for resilience
	Capacity to develop		Capacity as the sum of the efficient (ordered) and the redundant (disordered) part of the system. In other words, it is the highest A can reach.
	Degree of order		The ratio of the ordered part of the network over its total capacity of development
	Robustness		Healthy balance between A and Φ by following Boltzmann's intuition that many properties in nature are distributed logarithmically
	Indicator	Formula
	Flow intensity matrix G=(gij)
	Integral flow matrix N=(nij)
	Total system throughput cycling in nodes
	Total system throughput internal
	Average path length
	Finn Cycling Index
	Dominance of indirect flow effects
	Direct utility matrix D=(dij)
	Integral flow matrix U=(uij)
	Degree of mutualism
	Degree of synergism

## Sheet: Equations
	Indicator	Equation					Relates to principle number …
	Total system throughput
	Total system throughput (internal)
	Average path length						1
Ascendency analysis (AA)	System's capacity to develop						6
	System's capacity to develop
	Average mutual information (or ordered part)
	Overhead (or disordered part or redundancy or resilience)
	System's capacity to develop (scaled with T..)
	System's capacity to develop (scaled with T..)						6
	Ascendency (or ordered part) (scaled with T..)
	Overhead (or disordered part or redundancy or resilience) (scaled with T..)
	Degree of order						6
	Robustness						6
	Number of roles						7
	Number of links						7
Ecological Network Analysis (ENA)	Flow intensity matrix G
	Integral flow matrix N
	Indirect effects
	Total system throughput (cycling nodes)
	Finn Cycling Index						2
	Dominance effects						8
	Direct utility matrix D
	Integral flow matrix U
	Degree of mutualism index						8
	Degree of synergism index						8

## Sheet: Table 1
	Principle	Indicator	Symbol	Units	1929	2019	Δ2019-1929	min	Year	max	Year
	Cross-scale circulation	Boundary inputs	Σzi	kt/year	17.4965	56.3362	2.21985	16.6585	1931	235.486	1990
		Total system throughput	TST..	kt/year	119.664	393.189	2.28578	116.29	1931	1271.17	1990
		Total system throughput (internal)	TSTflow	kt/year	88.041	281.61	2.19863	85.151	1931	994.423	1990
		Average path length	APL	-	5.03192	4.99875	-0.00659057	4.22285	1990	6.94111	1997
	Regenerative re-investments	Finn cycling index	FCI2019-1967	%	0	0.0121732	0.00752372	0.000200092	1970	0.0187766	1996
	Balance between efficiency & resilience	Average mutual information or efficiency	X	bits	2.13407	2.08353	-0.0236836	2.0786	2017	2.21276	1966
		Overhead or redundancy or resilience	Hc	bits	0.426889	0.700752	0.641532	0.335398	1990	0.716138	2015
		Capacity to develop	H	bits	2.56096	2.78428	0.0872019	2.43574	1990	2.83233	1996
		Ascendency or efficiency	A	kt bits/year	255.371	819.22	2.20796	244.802	1931	2669.89	1990
		Overhead or redundancy or resilience	Φ	kt bits/year	51.0831	275.528	4.39372	48.6112	1931	426.347	1990
		Capacity to develop	C	kt bits/year	306.454	1094.75	2.57231	293.413	1931	3096.24	1990
		Degree of order	α	-	0.833309	0.748318	-0.101992	0.744108	2015	0.862955	1970
		Robustness	R	-	0.151955	0.216958	0.427779	0.127194	1970	0.219935	2015
	Sufficient number & diversity of roles	Number of roles	n	-	4.38954	4.23842	-0.0344267	4.22396	2017	4.63562	1966
		Number of links or link density	c	-	1.15945	1.27489	0.0995639	1.12327	1990	1.28171	2015
	Degree of mutualism	Direct flow (flow intensity matrix G)	Direct flow	-	7.94472	7.94472	0.110139	6.881	1970	8.96586	2017
		Total flow (integral flow matrix N)	Total flow	-	24.8149	28.7019	0.156641	17.9024	1990	29.3322	2017
		Indirect flow (G-N)	Indirect flow	-	16.8702	19.8822	0.17854	11.0133	1990	20.3664	2017
		Degree of indirect effects	DI	-	2.12344	2.25428	0.0616142	1.59866	1990	2.29285	2013
		Degree of indirect effects	Indirect effects	%	0.679841	0.692712	0.0128716	0.615187	1990	0.696312	2013
		Degree of mutualism	M	-	1.02174	0.912281	-0.10713	0.87931	1971	1.21429	1964
		Degree of synergism	S	-	0.991695	0.976217	-0.0156078	0.970261	2011	1.53127	1990

## Sheet: Table 2
					Scenario
	Principle	Symbol	Units	2019	1	2	3
	Cross-scale circulation	Σzi	kt/year	56.3362	40.9564	39.3936	39.3936
		TST..	kt/year	393.189	285.11	274.484	266.937
		TSTflow	kt/year	281.61	204.292	196.722	186.854
		APL	-	4.99875	4.98803	4.99376	4.74325
	Regenerative re-investments	FCI	%	0.0121732	0.0154584	0.0161225	0.0442413
	Balance between efficiency & resilience	X	bits	2.08353	2.07988	2.07944	1.89764
		Hc	bits	0.700752	0.708815	0.70508	0.871776
		H	bits	2.78428	2.78869	2.78452	2.76941
		A	kt bits/year	819.22	592.993	570.774	506.55
		Φ	kt bits/year	275.528	202.09	193.534	232.709
		C	kt bits/year	1094.75	795.083	764.308	739.26
		α	-	0.748318	0.745825	0.746786	0.685213
		R	-	0.216958	0.218724	0.218044	0.259028
	Sufficient number & diversity of roles	n	-	4.23842	4.22771	4.22644	3.72603
		c	-	1.27489	1.27846	1.27681	1.35274
	Degree of mutualism	Direct flow	-	7.94472	8.772	8.82643	7.70836
		Total flow	-	28.7019	28.6331	28.8781	24.7839
		Indirect flow	-	19.8822	19.8611	20.0517	17.0756
		DI	-	2.25428	2.26415	2.27178	2.2152
		Indirect effects	%	0.692712	0.693642	0.694356	0.688978
		M	-	0.912281	0.912281	0.912281	0.946429
		S	-	0.976217	0.974693	0.975903	0.945111

## Sheet: Results of analyzing Noll et al
																																		input circularity rates															output circularity rates
	Boundary input flows	Average path length	Total system throughput	Total system throughput	Total system throughput	Ordered part of system	Disordered part of system	Capacity of the system to develop	Balance check	Ordered part of system	Disordered part of system	Capacity of the system to develop	Balance check	Xcontribution	TSTcontribution	Xcontribution	Hccontribution	Acontribution	Φcontribution	Degree of order	Robustness	Number of roles	Number of links	Total flow	Direct flow	Indirect flow	Indirect effects	Dominance of indirectness	Finn Cycling Index	Degree of mutualism	Degree of synergism			circular use of biomass	non-circular use of biomass	circular use of metals	non-circular use of metals	circular use of non-metallic minerals	non-circular use of non-metallic minerals	non-circular use of fossil fuels	TOTAL INPUT	circular use of biomass	non-circular use of biomass	circular use of metals	non-circular use of metals	circular use of non-metallic minerals	non-circular use of non-metallic minerals	non-circular use of fossil fuels	circular use of biomass
Time	Σzi	APL	TST..	TSTflow	TSTci	X	Hc	H	-	A	Φ	C	-							α	R	n	c	-	-	-	-	DI	FCI	M	S
Year	kt/year	-	kt/year	kt/year	kt/year	bits	bits	bits	-	kt bits/year	kt bits/year	kt bits/year	-	%	%	%	%	%	%	-	-	-	-	-	-	-	%	-	%	-	-			kt/yr	kt/yr	kt/yr	kt/yr	kt/yr	kt/yr	kt/yr		%	%	%	%	%	%	%	kt/yr
1929	17.4965	5.03192	119.664	88.041	0	2.13407	0.426889	2.56096	0	255.371	51.0831	306.454	0	-	-	0	0	0.833309	0.166691	0.833309	0.151955	4.38954	1.15945	24.8149	7.94472	16.8702	0.679841	2.12344	0	1.02174	0.991695	1929		14.195	0	0	0	2.74621	0.555346	0	17.4965	0.811302	0	0	0	0.156957	0.0317404	0	16.8487
1930	17.0582	5.06965	117.813	86.4792	0	2.12089	0.423337	2.54422	0	249.869	49.8747	299.743	7.81597e-14	0.284485	0.715515	0	0	0.833609	0.166391	0.833609	0.151709	4.34961	1.15803	25.8941	8.20924	17.6848	0.682968	2.15426	0	1.06667	0.99277	1930		14.3444	0	0	0	2.25314	0.460719	0	17.0582	0.840906	0	0	0	0.132085	0.0270086	0	17.058
1931	16.6585	5.11157	116.29	85.151	0	2.1051	0.418017	2.52312	0	244.802	48.6112	293.413	0	0.364634	0.635366	0	0	0.834325	0.165675	0.834325	0.151123	4.30229	1.15589	27.5712	8.64136	18.9299	0.68658	2.19061	0	1.06667	0.994711	1931		14.5394	0	0	0	1.7541	0.364945	0	16.6585	0.872795	0	0	0	0.105298	0.0219075	0	17.315
1932	16.7964	5.11394	117.305	85.8959	0	2.10515	0.41856	2.52371	0	246.944	49.0989	296.043	0	0.00274426	0.997256	0	0	0.834149	0.165851	0.834149	0.151267	4.30244	1.15611	27.6157	8.65147	18.9642	0.686719	2.19202	0	1.02174	0.994756	1932		14.6586	0	0	0	1.76978	0.368027	0	16.7964	0.872722	0	0	0	0.105367	0.021911	0	17.465
1933	17.026	5.11399	118.915	87.0709	0	2.10489	0.418087	2.52298	0	250.303	49.7169	300.02	0	-0.00926938	1.00927	0	0	0.834288	0.165712	0.834288	0.151153	4.30165	1.15592	27.6375	8.65742	18.9801	0.686751	2.19235	0	1.02174	0.994789	1933		14.8691	0	0	0	1.78576	0.371166	0	17.026	0.873316	0	0	0	0.104884	0.0217999	0	17.7234
1934	17.2113	5.11484	120.224	88.0331	0	2.10483	0.418242	2.52307	0	253.05	50.2827	303.333	0	-0.00280996	1.00281	0	0	0.834233	0.165767	0.834233	0.151199	4.30146	1.15598	27.6727	8.66681	19.0059	0.68681	2.19295	0	1.02174	0.994903	1934		15.0349	0	0	0	1.80205	0.374363	0	17.2113	0.873547	0	0	0	0.104702	0.021751	0	17.9371
1935	17.3976	5.11561	121.539	88.9994	0	2.10476	0.418378	2.52314	0	255.809	50.8491	306.658	8.52651e-14	-0.00295173	1.00295	0	0	0.834183	0.165817	0.834183	0.151239	4.30126	1.15604	27.707	8.67602	19.031	0.686866	2.19352	0	1.02174	0.995011	1935		15.2013	0	0	0	1.81866	0.377621	0	17.3976	0.87376	0	0	0	0.104535	0.0217053	0	18.1515
1936	17.5852	5.11724	122.895	89.9877	0	2.10461	0.418407	2.52302	0	258.645	51.4199	310.065	0	-0.00633283	1.00633	0	0	0.834164	0.165836	0.834164	0.151255	4.30082	1.15605	27.7495	8.68594	19.0636	0.686988	2.19476	0	1.02174	0.994997	1936		15.3686	0	0	0	1.83559	0.38103	0	17.5852	0.87395	0	0	0	0.104382	0.0216677	0	18.3492
1937	17.7738	5.11723	124.212	90.9528	0	2.10453	0.418387	2.52291	0	261.407	51.9685	313.375	9.23706e-14	-0.00383388	1.00383	0	0	0.834165	0.165835	0.834165	0.151254	4.30056	1.15604	27.7667	8.69082	19.0758	0.687005	2.19494	0	1.02174	0.995045	1937		15.5365	0	0	0	1.85284	0.384502	0	17.7738	0.874121	0	0	0	0.104246	0.021633	0	18.5649
1938	18.0097	5.11906	125.898	92.1925	0	2.10457	0.418359	2.52292	0	264.96	52.6703	317.63	8.52651e-14	0.00142626	0.998574	0	0	0.834177	0.165823	0.834177	0.151244	4.30068	1.15603	27.7909	8.69626	19.0947	0.687083	2.19573	0	1.02174	0.995187	1938		15.7512	0	0	0	1.87044	0.388039	0	18.0097	0.874596	0	0	0	0.103858	0.0215462	0	18.8273
1939	18.326	5.11064	127.844	93.6576	0	2.10736	0.419336	2.5267	0	269.414	53.6096	323.023	0	0.0797155	0.920284	0	0	0.834038	0.165962	0.834038	0.151358	4.30903	1.15642	27.4475	8.60694	18.8406	0.686422	2.189	0	1.06667	0.994811	1939		15.9234	0	0	0	1.9912	0.41139	0	18.326	0.868897	0	0	0	0.108655	0.0224484	0	19.0446
1940	18.6452	5.10376	129.832	95.1606	0	2.11029	0.420496	2.53078	0	273.983	54.5938	328.576	0	0.082451	0.917549	0	0	0.833847	0.166153	0.833847	0.151514	4.31778	1.15689	27.1312	8.52436	18.6068	0.68581	2.18278	0	1.06667	0.994537	1940		16.0964	0	0	0	2.11371	0.435075	0	18.6452	0.863301	0	0	0	0.113365	0.0233344	0	19.2625
1941	18.992	5.09863	132.061	96.8334	0	2.11313	0.421465	2.53459	0	279.062	55.6592	334.721	0	0.073206	0.926794	0	0	0.833715	0.166285	0.833715	0.151623	4.32628	1.15728	26.8381	8.44629	18.3918	0.685287	2.1775	0	1.06667	0.994182	1941		16.2949	0	0	0	2.238	0.459103	0	18.992	0.857988	0	0	0	0.117839	0.0241734	0	19.4872
1942	19.3421	5.09192	134.26	98.4884	0	2.11564	0.422401	2.53804	0	284.045	56.7114	340.756	0	0.067146	0.932854	0	0	0.833572	0.166428	0.833572	0.151739	4.33382	1.15765	26.5932	8.38389	18.2094	0.684736	2.17195	0	1.06667	0.993939	1942		16.4883	0.00619948	0	0	2.3641	0.48348	0	19.3421	0.852458	0.000320517	0	0	0.122226	0.0249962	0	19.7244
1943	19.7427	5.08538	136.812	100.399	0	2.11805	0.422842	2.5409	0	289.776	57.8499	347.625	-9.9476e-14	0.0570728	0.942927	0	0	0.833586	0.166414	0.833586	0.151728	4.34108	1.15783	26.3455	8.32049	18.025	0.684177	2.16633	0	1.06667	0.993673	1943		16.6395	0.102877	0	0	2.49207	0.508214	0	19.7427	0.842819	0.00521089	0	0	0.126228	0.0257419	0	19.9193
1944	19.9695	5.08548	138.391	101.555	0	2.11773	0.422819	2.54055	0	293.074	58.5141	351.588	0	-0.0133841	1.01338	0	0	0.833572	0.166428	0.833572	0.151739	4.34011	1.15782	26.3878	8.33219	18.0556	0.68424	2.16696	0	1.06667	0.993724	1944		16.7409	0.200618	0	0	2.51519	0.512794	0	19.9695	0.838324	0.0100462	0	0	0.125951	0.0256788	0	20.0674
1945	20.7497	5.05792	142.763	104.95	0	2.12806	0.433929	2.56199	0	303.809	61.9491	365.758	0	0.135291	0.864709	0	0	0.830628	0.169372	0.830628	0.154142	4.37131	1.16229	25.4632	8.10021	17.363	0.681885	2.14352	0	1.02174	0.99225	1945		16.8452	0.299444	0	0.0138263	2.5576	1.03203	0.00161195	20.7497	0.811828	0.0144312	0	0.000666334	0.12326	0.0497373	7.76854e-05	20.2154
1946	21.5797	5.03126	147.462	108.573	0	2.13663	0.442242	2.57887	0	315.07	65.2138	380.284	0	0.110328	0.889672	0	0	0.828513	0.171487	0.828513	0.155862	4.39732	1.16564	24.7766	7.93489	16.8417	0.679743	2.12249	0	1.02174	0.99124	1946		16.9975	0.399379	0	0.0276525	2.6006	1.55139	0.0032239	21.5797	0.78766	0.0185071	0	0.00128141	0.120511	0.0718909	0.000149395	20.4114
1947	22.9174	4.98068	154.539	114.144	0	2.1521	0.450161	2.60226	0	332.584	69.5676	402.152	0	0.133431	0.866569	0	0	0.827012	0.172988	0.827012	0.15708	4.44475	1.16884	23.7318	7.69537	16.0364	0.675736	2.08391	0	1.02174	0.99154	1947		17.0667	0.500445	0	0.0414788	3.13856	2.16536	0.00483585	22.9174	0.744706	0.0218369	0	0.00180993	0.136951	0.0944855	0.000211012	20.493
1948	24.1325	4.945	161.194	119.335	0	2.16191	0.455128	2.61703	0	348.486	73.3638	421.85	0	0.0973418	0.902658	0	0	0.82609	0.17391	0.82609	0.157826	4.47506	1.17086	23.1382	7.56785	15.5703	0.672928	2.05743	0	1.02174	0.994	1948		17.2276	0.602666	0	0.055305	3.49587	2.74464	0.0064478	24.1325	0.713874	0.0249732	0	0.00229172	0.144861	0.113732	0.000267183	20.6894
1949	25.2985	4.94156	168.617	125.014	0	2.16975	0.464505	2.63426	0	365.857	78.3235	444.181	0	0.074461	0.925539	0	0	0.823668	0.176332	0.823668	0.159782	4.49946	1.17467	22.9841	7.52798	15.4561	0.67247	2.05316	0	1.02174	0.994932	1949		17.3402	0.706066	0	0.0691313	3.85149	3.32361	0.00805975	25.2985	0.685422	0.0279094	0	0.00273262	0.152242	0.131376	0.000318586	20.8463
1950	26.2841	4.94486	175.135	129.971	0	2.17508	0.46789	2.64297	0	380.933	81.9438	462.876	0	0.0607915	0.939209	0	0	0.822968	0.177032	0.822968	0.160345	4.51612	1.17605	22.946	7.51347	15.4325	0.672559	2.05398	0	1.02174	0.995572	1950		17.4581	0.810671	0	0.0691313	4.49176	3.4463	0.00805975	26.2841	0.66421	0.0308427	0	0.00263016	0.170893	0.131117	0.00030664	21.007
1951	27.1695	4.9474	180.979	134.418	0	2.1799	0.47048	2.65038	0	394.518	85.1473	479.665	0	0.0631925	0.936807	0	0	0.822486	0.177514	0.822486	0.160733	4.53123	1.1771	22.9075	7.49975	15.4078	0.672607	2.05444	0	1.06667	0.996302	1951		17.468	0.930354	0	0.0691313	5.12615	3.56786	0.00805975	27.1695	0.642925	0.0342426	0	0.00254444	0.188673	0.131318	0.000296647	20.9941
1952	27.3152	4.96888	182.782	135.726	0	2.18084	0.474443	2.65528	0	398.619	86.7197	485.338	0	0.0414802	0.95852	0	0	0.821321	0.178679	0.821321	0.16167	4.53417	1.17872	23.1067	7.53146	15.5752	0.674057	2.06802	0	1.06667	0.993966	1952		17.4332	0.951308	0	0.0691313	5.26017	3.59332	0.00805975	27.3152	0.638224	0.0348271	0	0.00253087	0.192573	0.13155	0.000295065	20.9721
1953	27.6267	4.98309	185.354	137.666	0	2.1833	0.477501	2.6608	0	404.682	88.5066	493.189	0	0.0745581	0.925442	0	0	0.820542	0.179458	0.820542	0.162295	4.5419	1.17997	23.2068	7.54376	15.6631	0.674934	2.07629	0	1.06667	0.993021	1953		17.356	0.971735	0	0.0691313	5.56932	3.65241	0.00805975	27.6267	0.628234	0.0351738	0	0.00250234	0.201592	0.132206	0.000291738	20.8842
1954	27.9877	4.9692	187.1	139.076	0	2.18568	0.476301	2.66198	0	408.94	89.1156	498.055	0	0.104306	0.895694	0	0	0.821073	0.178927	0.821073	0.161869	4.54941	1.17948	23.0496	7.51507	15.5345	0.673961	2.06712	0	1.06667	0.995037	1954		17.3289	0.99163	0	0.0691313	5.87846	3.7115	0.00805975	27.9877	0.619162	0.0354309	0	0.00247006	0.210037	0.132612	0.000287975	20.8558
1955	27.9719	4.96884	186.987	138.988	0	2.1857	0.476201	2.6619	0	408.699	89.0434	497.742	1.13687e-13	-0.0184626	1.01846	0	0	0.821105	0.178895	0.821105	0.161843	4.54949	1.17944	23.0436	7.51386	15.5298	0.673929	2.06682	0	1.06667	0.995099	1955		17.2947	1.01026	0	0.0691313	5.87846	3.71122	0.00805975	27.9719	0.61829	0.0361171	0	0.00247146	0.210156	0.132677	0.000288138	20.8103
1956	27.9682	4.96892	186.954	138.972	0	2.18578	0.476216	2.662	0	408.641	89.0306	497.672	0	-0.247103	1.2471	0	0	0.821106	0.178894	0.821106	0.161843	4.54973	1.17944	23.045	7.51414	15.5308	0.673936	2.06688	0	1.06667	0.995128	1956		17.2617	1.03982	0	0.0691313	5.87846	3.71094	0.00805975	27.9682	0.617193	0.0371788	0	0.00247178	0.210184	0.132685	0.000288176	20.784
1957	27.9182	4.96829	186.58	138.706	0	2.18599	0.476165	2.66215	0	407.861	88.8428	496.704	0	-0.0494549	1.04945	0	0	0.821135	0.178865	0.821135	0.161819	4.55038	1.17942	23.0371	7.51266	15.5244	0.673888	2.06643	0	1.06667	0.995282	1957		17.1833	1.06883	0	0.0691313	5.87846	3.71041	0.00805975	27.9182	0.615488	0.0382844	0	0.00247621	0.21056	0.132903	0.000288692	20.7121
1958	27.9158	4.96872	186.584	138.706	0	2.186	0.476135	2.66213	0	407.872	88.8391	496.711	0	0.186329	0.813671	0	0	0.821145	0.178855	0.821145	0.161811	4.55041	1.17941	23.0397	7.51298	15.5267	0.673911	2.06665	0	1.06667	0.99526	1958		17.153	1.09728	0	0.0691313	5.87846	3.70987	0.00805975	27.9158	0.614455	0.0393068	0	0.00247642	0.210578	0.132895	0.000288716	20.6707
1959	27.8687	4.96873	186.265	138.472	0	2.18615	0.47612	2.66227	0	407.203	88.6845	495.888	0	-0.0430058	1.04301	0	0	0.82116	0.17884	0.82116	0.161799	4.5509	1.17941	23.0369	7.51224	15.5246	0.673904	2.06658	0	1.06667	0.995322	1959		17.0786	1.12516	0	0.0691313	5.87846	3.70934	0.00805975	27.8687	0.612822	0.0403737	0	0.0024806	0.210934	0.1331	0.000289204	20.5851
1960	28.5358	4.94536	189.57	141.119	0	2.1899	0.478796	2.6687	0	415.141	90.7655	505.906	0	0.0887728	0.911227	0	0	0.820588	0.179412	0.820588	0.162258	4.56274	1.1805	22.7807	7.46649	15.3143	0.672246	2.05106	0	1.11364	0.999179	1960		17.0366	1.15247	0	0.0783488	5.28425	4.97491	0.00913439	28.5358	0.597028	0.0403868	0	0.00274564	0.18518	0.17434	0.000320103	20.5638
1961	27.0953	4.99364	182.303	135.304	0	2.18138	0.483855	2.66523	0	397.672	88.2085	485.881	0	0.0907444	0.909256	0	0	0.818457	0.181543	0.818457	0.163965	4.53586	1.18257	23.3341	7.56747	15.7666	0.67569	2.08347	0	1.06667	0.991137	1961		16.9714	1.17559	0	0.0875807	4.69004	4.16049	0.0102098	27.0953	0.626359	0.043387	0	0.00323232	0.173094	0.15355	0.00037681	20.4405
1962	26.9269	5.01104	181.936	134.932	0	2.17834	0.487354	2.66569	0	396.317	88.6671	484.984	0	0.408349	0.591651	0	0	0.817175	0.182825	0.817175	0.164989	4.52632	1.18401	23.5574	7.61067	15.9468	0.676932	2.09532	0	1.02174	0.989223	1962		16.9993	1.33765	0	0.0967982	4.09583	4.38607	0.0112844	26.9269	0.631312	0.049677	0	0.00359485	0.152109	0.162888	0.000419075	20.6309
1963	26.7245	5.06716	182.395	135.417	0	2.1764	0.497741	2.67414	0	396.965	90.7854	487.75	0	-0.544936	1.54494	0	0	0.813869	0.186131	0.813869	0.167621	4.52025	1.18828	24.2707	7.75101	16.5197	0.680644	2.1313	0	1.02174	0.988174	1963		16.9933	1.49959	0	0.106016	3.50162	4.61164	0.012359	26.7245	0.635869	0.0561129	0	0.00396698	0.131026	0.172562	0.000462461	20.7756
1964	38.8258	4.71781	242.466	183.173	0	2.21267	0.440756	2.65343	0	536.498	106.869	643.367	2.13163e-13	0.0552168	0.944783	0	0	0.833892	0.166108	0.833892	0.151478	4.63532	1.16504	20.7538	7.15309	13.6007	0.655335	1.90137	0	1.21429	1.09828	1964		17.0395	1.66137	0	0.115233	2.90741	17.0888	0.0134337	38.8258	0.438872	0.0427905	0	0.00296795	0.0748834	0.44014	0.000345999	20.9889
1965	26.77	5.05314	182.709	135.273	0	2.17093	0.493107	2.66403	0	396.647	90.0949	486.742	0	0.0634553	0.936545	0	0	0.814902	0.185098	0.814902	0.1668	4.50312	1.18637	24.1473	7.72912	16.4182	0.679918	2.1242	0	1.02174	0.986287	1965		17.0684	1.82296	0	0.115233	2.90741	4.8426	0.0134337	26.77	0.637593	0.0680973	0	0.00430456	0.108607	0.180896	0.000501818	21.1547
1966	39.4205	4.7258	246.667	186.293	0	2.21276	0.440177	2.65294	0	545.815	108.577	654.393	0	0.0602104	0.93979	0	0	0.834079	0.165921	0.834079	0.151324	4.63562	1.16481	20.8142	7.16026	13.654	0.655992	1.90691	0	1.11364	1.09171	1966		17.1871	1.98433	0	0.115233	2.90741	17.0461	0.180294	39.4205	0.435994	0.0503374	0	0.00292318	0.0737536	0.432418	0.0045736	21.4109
1967	31.5671	4.97488	210.15	157.042	0.730164	2.18723	0.501726	2.68895	0	459.647	105.438	565.084	1.56319e-13	0.067686	0.932314	0	0	0.813412	0.186588	0.813412	0.167984	4.55429	1.18992	22.9773	7.45904	15.5183	0.675374	2.08047	0.00464947	1.06667	1.00074	1967		17.396	2.14542	0	0.115695	3.19405	8.96888	0.0349675	31.855	0.546099	0.0673496	0	0.00363193	0.100268	0.281553	0.00109771	21.8286
1968	31.933	4.98153	212.875	159.075	0.780039	2.18621	0.502354	2.68856	0	465.39	106.939	572.329	0	-0.0374882	1.03749	0	0	0.813152	0.186848	0.813152	0.16819	4.55108	1.19018	23.0471	7.4695	15.5776	0.675903	2.0855	0.00490359	1.06667	0.999738	1968		17.6065	2.30621	0	0.11653	3.21276	8.96153	0.0361899	32.2398	0.546113	0.0715332	0	0.00361449	0.0996521	0.277965	0.00112252	22.2473
1969	28.5384	5.12501	197.644	146.26	0.136066	2.1671	0.503511	2.67061	0	428.315	99.516	527.831	0	0.105783	0.894217	0	0	0.811462	0.188538	0.811462	0.169528	4.4912	1.19065	24.9324	7.86314	17.0693	0.684622	2.1708	0.000930303	1.02174	0.984254	1969		17.8107	2.46666	0	0.122254	2.54535	5.60499	0.0390156	28.589	0.622992	0.0862801	0	0.00427626	0.0890324	0.196054	0.00136471	22.6726
1970	119.689	4.25742	653.984	509.567	0.10196	2.12871	0.338059	2.46677	0	1392.14	221.085	1613.22	-2.55795e-13	-0.0169626	1.01696	0	0	0.862955	0.137045	0.862955	0.127194	4.37325	1.1243	17.9796	6.881	11.0986	0.617288	1.61293	0.000200092	0.942308	1.50751	1970		18.0124	2.45447	0	0.128307	2.02044	95.8243	0.0423244	118.482	0.152026	0.020716	0	0.00108292	0.0170526	0.808765	0.000357221	23.1208
1971	34.8453	4.98814	235.465	173.813	0.991496	2.16262	0.558817	2.72144	0	509.222	131.582	640.804	0	-0.0170827	1.01708	0	0	0.794661	0.205339	0.794661	0.182644	4.47728	1.2137	24.0135	7.69367	16.3199	0.679611	2.12121	0.00570438	0.87931	0.985194	1971		18.2771	3.02407	0	0.155817	1.81509	9.32707	1.33973	33.9388	0.53853	0.0891036	0	0.00459111	0.0534811	0.27482	0.0394747	23.8502
1972	31.9366	5.09176	223.414	162.613	0.166459	2.13029	0.564834	2.69512	0	475.936	126.192	602.128	0	0.222861	0.777139	0	0	0.790424	0.209576	0.790424	0.185897	4.37805	1.21623	26.7576	8.35794	18.3997	0.687642	2.20146	0.00102365	0.87931	0.981075	1972		18.4449	3.22283	0	0.162844	0.970598	5.82906	1.60094	30.2312	0.610129	0.106606	0	0.00538663	0.0321058	0.192816	0.0529564	24.2113
1973	32.0794	5.13552	226.719	164.744	0.176643	2.12303	0.571153	2.69419	0	481.332	129.491	610.824	0	-0.302608	1.30261	0	0	0.788005	0.211995	0.788005	0.187743	4.35609	1.2189	27.6521	8.55716	19.0949	0.690542	2.23145	0.00107223	0.946429	0.981034	1973		18.5939	3.45971	0	0.170213	0.445636	5.9017	1.77571	30.3469	0.612712	0.114006	0	0.00560892	0.0146847	0.194475	0.0585137	24.546
1974	32.2473	5.1609	229.098	166.425	0.185703	2.12043	0.572435	2.69286	0	485.785	131.144	616.929	0	-0.133325	1.13332	0	0	0.787425	0.212575	0.787425	0.188184	4.34823	1.21944	28.1022	8.65558	19.4466	0.691996	2.24671	0.00111584	0.946429	0.981268	1974		18.7465	3.70018	0	0.173351	0.331742	5.8822	1.70988	30.5438	0.613756	0.121143	0	0.00567548	0.0108612	0.192582	0.0559813	24.8729
1975	32.4907	5.1811	231.481	168.337	0.193849	2.1208	0.571355	2.69216	0	490.926	132.258	623.184	0	0.0166404	0.98336	0	0	0.78777	0.21223	0.78777	0.187922	4.34935	1.21898	28.2314	8.67559	19.5558	0.692697	2.25411	0.00115155	0.946429	0.981471	1975		18.8989	3.94428	0	0.176819	0.334454	5.88241	1.72863	30.9655	0.610321	0.127377	0	0.0057102	0.0108009	0.189967	0.0558244	25.1916
1976	33.3134	5.155	236.511	171.731	0.201751	2.11773	0.574858	2.69259	0	500.866	135.96	636.826	0	-0.072202	1.0722	0	0	0.786504	0.213496	0.786504	0.188885	4.34011	1.22046	28.2333	8.69876	19.5346	0.691897	2.24567	0.00117481	0.946429	0.981648	1976		19.0509	4.19204	0	0.174125	0.337085	5.87971	1.86718	31.5011	0.604771	0.133076	0	0.00552759	0.0107007	0.186651	0.0592736	25.5085
1977	33.8114	5.15263	239.976	174.217	0.209417	2.11673	0.575714	2.69245	0	507.965	138.158	646.122	0	-0.0336463	1.03365	0	0	0.786174	0.213826	0.786174	0.189135	4.3371	1.22083	28.2972	8.71917	19.578	0.691872	2.2454	0.00120204	0.946429	0.981881	1977		19.2031	4.4435	0	0.175678	0.339625	5.88373	1.89669	31.9423	0.60118	0.13911	0	0.00549986	0.0106324	0.184199	0.0593785	25.8232
1978	34.0728	5.17439	242.571	176.306	0.216752	2.11739	0.574111	2.6915	0	513.617	139.263	652.88	0	0.028141	0.971859	0	0	0.786695	0.213305	0.786695	0.18874	4.33908	1.22015	28.4238	8.73663	19.6872	0.69263	2.2534	0.00122941	0.946429	0.981999	1978		19.3523	4.69871	0	0.177356	0.342062	5.88799	1.95613	32.4146	0.597025	0.144957	0	0.00547149	0.0105527	0.181646	0.0603474	26.1352
1979	36.5706	5.0897	254.937	186.133	0.648711	2.13199	0.58071	2.7127	0	543.522	148.044	691.566	-2.55795e-13	0.121411	0.878589	0	0	0.785929	0.214071	0.785929	0.189322	4.3832	1.22294	26.3893	8.24458	18.1447	0.687579	2.20081	0.0034852	0.87931	0.980622	1979		19.4978	4.95771	0	0.180022	0.445634	7.77841	2.07062	34.9302	0.558193	0.141932	0	0.00515378	0.0127579	0.222685	0.059279	26.4439
1980	36.493	5.10625	254.985	186.342	0.695308	2.13237	0.581255	2.71363	0	543.723	148.211	691.934	0	0.493091	0.506909	0	0	0.785802	0.214198	0.785802	0.189418	4.38439	1.22317	26.4866	8.2556	18.231	0.68831	2.20832	0.00373134	0.87931	0.980626	1980		19.2837	5.22052	0	0.181945	0.408121	7.78041	2.1579	35.0326	0.55045	0.149019	0	0.0051936	0.0116497	0.222091	0.0615968	26.3939
1981	36.9871	5.1054	259.09	188.834	0.287653	2.13126	0.586998	2.71826	0	552.188	152.085	704.273	0	-0.0338513	1.03385	0	0	0.784054	0.215946	0.784054	0.190743	4.381	1.22561	26.7896	8.35365	18.436	0.688176	2.20693	0.00152331	0.87931	0.979702	1981		19.1206	5.4872	0	0.235956	0.207039	7.79132	2.28093	35.123	0.544389	0.156228	0	0.00671797	0.00589469	0.22183	0.0649412	26.4195
1982	39.0912	5.04182	270.252	197.091	0.290685	2.13817	0.593094	2.73127	0	577.844	160.285	738.129	0	0.0712941	0.928706	0	0	0.78285	0.21715	0.78285	0.191653	4.40204	1.2282	25.8514	8.15717	17.6942	0.684459	2.16916	0.00147488	0.87931	0.978806	1982		19.1232	5.75777	0	0.272809	0.155794	9.0498	2.5185	36.8778	0.518554	0.156131	0	0.00739764	0.00422459	0.245399	0.068293	26.5672
1983	73.2965	4.59271	443.056	336.629	1.75122	2.19454	0.491994	2.68654	0	972.305	217.981	1190.29	0	0.0509681	0.949032	0	0	0.816867	0.183133	0.816867	0.165235	4.57744	1.18591	20.2091	7.08474	13.1244	0.649429	1.85249	0.00520222	0.87931	1.14861	1983		19.1226	6.03229	0	0.275045	0.781752	42.857	3.2038	72.2725	0.264591	0.0834659	0	0.00380567	0.0108167	0.592992	0.0443295	26.7201
1984	61.7219	4.79014	391.615	295.656	4.62482	2.18534	0.573794	2.75913	0	855.811	224.707	1080.52	0	0.0329738	0.967026	0	0	0.792038	0.207962	0.792038	0.18466	4.54833	1.22001	21.8206	7.23917	14.5814	0.668241	2.01424	0.0156426	1.0566	1.0573	1984		19.1276	6.31078	0	0.281652	1.92613	30.7507	3.18301	61.5799	0.310615	0.102481	0	0.00457376	0.0312786	0.499363	0.0516891	26.8773
1985	46.1552	5.10755	321.248	235.74	1.70106	2.15512	0.62407	2.77919	0	692.328	200.481	892.809	0	0.0658758	0.934124	0	0	0.775449	0.224551	0.775449	0.197207	4.45407	1.24146	25.5263	7.94618	17.5801	0.688706	2.2124	0.00721582	0.87931	0.974284	1985		19.1505	6.5933	0	0.319619	0.606689	14.2392	3.25343	44.1628	0.433635	0.149295	0	0.00723728	0.0137376	0.322426	0.073669	27.0417
1986	45.9667	5.12769	321.44	235.703	1.73941	2.15145	0.62569	2.77714	0	691.564	201.122	892.686	0	1.54322	-0.543218	0	0	0.7747	0.2253	0.7747	0.197765	4.44275	1.24215	25.8071	8.00056	17.8065	0.689985	2.22565	0.00737966	0.87931	0.973921	1986		19.1643	6.87987	0	0.305979	0.616997	13.6417	3.41618	44.025	0.435306	0.156272	0	0.00695013	0.0140147	0.309862	0.0775963	27.2085
1987	47.0413	5.10874	328.737	240.322	1.78876	2.1439	0.635243	2.77914	0	704.778	208.828	913.607	0	-0.185949	1.18595	0	0	0.771424	0.228576	0.771424	0.200197	4.41954	1.24627	26.1566	8.10591	18.0507	0.690101	2.22686	0.00744317	0.87931	0.97467	1987		19.179	7.17053	0	0.293432	0.626523	13.1315	3.88531	44.2862	0.433068	0.161913	0	0.00662581	0.0141471	0.296514	0.0877319	27.3804
1988	50.125	5.02579	344.264	251.918	1.7686	2.15148	0.63377	2.78525	0	740.678	218.184	958.862	3.69482e-13	0.0711081	0.928892	0	0	0.772455	0.227545	0.772455	0.199433	4.44284	1.24564	25.0556	7.89424	17.1614	0.684931	2.17391	0.00702055	0.87931	0.9746	1988		19.2125	7.46533	0	0.354253	0.6353	15.269	4.20147	47.1378	0.407582	0.158372	0	0.00751525	0.0134775	0.323922	0.0891316	27.5568
1989	51.2811	5.00343	350.034	256.581	1.77585	2.15449	0.632512	2.787	0	754.146	221.401	975.547	0	0.077525	0.922475	0	0	0.773049	0.226951	0.773049	0.198993	4.45211	1.2451	24.7019	7.82742	16.8745	0.683125	2.15582	0.0069212	0.87931	0.975981	1989		19.2436	7.7643	0	0.372035	0.7033	15.8961	4.45148	48.4307	0.397342	0.160318	0	0.0076818	0.0145218	0.328223	0.0919143	27.7271
1990	235.486	4.22285	1271.17	994.423	1.28633	2.10035	0.335398	2.43574	0	2669.89	426.347	3096.24	0	-0.0229096	1.02291	0	0	0.862302	0.137698	0.862302	0.12775	4.28812	1.12327	17.9024	6.88909	11.0133	0.615187	1.59866	0.00129354	0.87931	1.53127	1990		19.2628	8.06748	0	0.325368	0.770627	200.493	4.48595	233.405	0.0825292	0.0345643	0	0.001394	0.00330167	0.858991	0.0192196	27.9006
1991	49.0324	5.03824	338.323	247.037	1.85014	2.13797	0.634676	2.77265	0	723.324	214.725	938.05	0	-0.0155556	1.01556	0	0	0.771094	0.228906	0.771094	0.200442	4.40143	1.24603	25.5308	8.0118	17.519	0.686191	2.18665	0.00748934	0.87931	0.975208	1991		19.3357	8.37492	0	0.281604	0.837323	12.5494	4.82611	46.205	0.418475	0.181256	0	0.00609466	0.0181219	0.271603	0.10445	28.0941
1992	51.2013	5.01913	353.298	256.986	1.89151	2.12465	0.660348	2.78499	0	750.634	233.3	983.934	0	-0.168746	1.16875	0	0	0.762891	0.237109	0.762891	0.206469	4.36096	1.25717	26.0204	8.16243	17.8579	0.686306	2.18782	0.00736034	0.87931	0.974342	1992		20.1831	10.003	0	0.248376	0.903428	11.2019	5.15787	47.6976	0.423146	0.209717	0	0.00520731	0.0189407	0.234852	0.108137	29.9884
1993	50.9739	5.00734	353.393	255.243	1.95352	2.10079	0.652527	2.75332	0	742.405	230.598	973.003	-3.41061e-13	1.02429	-0.0242863	0	0	0.763003	0.236997	0.763003	0.206387	4.28945	1.25376	27.4312	8.54822	18.883	0.688376	2.209	0.00765356	0.912281	0.97703	1993		19.737	11.6623	0	0.173515	0.968984	8.40305	5.54365	46.4884	0.424556	0.250864	0	0.00373243	0.0208435	0.180756	0.119248	30.1876
1994	53.7399	4.88494	363.51	262.516	3.17693	2.08821	0.652524	2.74074	0	759.086	237.199	996.286	0	-0.270319	1.27032	0	0	0.761916	0.238084	0.761916	0.207179	4.25221	1.25376	26.4977	8.38813	18.1096	0.68344	2.15895	0.0121019	0.912281	0.980959	1994		21.6627	11.9719	0	0.122029	1.41005	7.48472	6.04051	48.6919	0.444893	0.24587	0	0.00250614	0.0289587	0.153716	0.124056	33.1263
1995	57.6906	4.90995	392.478	283.258	3.36547	2.08341	0.649206	2.73261	0	817.692	254.799	1072.49	0	-0.0309876	1.03099	0	0	0.762423	0.237577	0.762423	0.20681	4.23807	1.25232	27.3152	8.59177	18.7235	0.685459	2.17923	0.0118813	0.912281	0.982662	1995		24.2418	12.6247	0	0.124131	1.46333	7.32275	6.42977	52.2064	0.464344	0.241822	0	0.00237769	0.0280297	0.140265	0.12316	37.4159
1996	82.7106	6.36183	526.191	389.618	7.31569	2.14991	0.682421	2.83233	0	1131.26	359.084	1490.35	0	0.0974117	0.902588	0	0	0.75906	0.24094	0.75906	0.209253	4.43799	1.26682	22.1288	7.34483	14.784	0.668088	2.01285	0.0187766	0.946429	1.01636	1996		23.9943	14.6302	0	0.124636	3.22007	29.0861	6.90078	77.9562	0.307792	0.187673	0	0.00159879	0.0413062	0.373109	0.0885213	37.7539
1997	63.6222	6.94111	441.609	317.704	2.96208	2.09141	0.659302	2.75072	0	923.587	291.154	1214.74	0	0.136292	0.863708	0	0	0.760316	0.239684	0.760316	0.208343	4.26165	1.25671	28.1673	8.73228	19.435	0.689985	2.22565	0.00932338	0.912281	0.977709	1997		22.7582	16.2628	0	0.143471	1.30341	9.87259	6.49136	56.8319	0.400448	0.286157	0	0.00252448	0.0229344	0.173716	0.11422	36.4669
1998	63.656	4.91163	432.673	312.655	4.3194	2.09238	0.667297	2.75968	0	905.317	288.721	1194.04	0	-0.0232313	1.02323	0	0	0.758198	0.241802	0.758198	0.209877	4.26452	1.2602	26.6246	8.37169	18.2529	0.685566	2.18032	0.0138153	0.87931	0.979609	1998		25.5146	13.8044	0	0.145646	1.80697	9.80058	6.49105	57.5633	0.443245	0.239813	0	0.00253019	0.0313911	0.170258	0.112764	39.2237
1999	64.9051	5.01911	452.21	325.766	3.07724	2.09418	0.66417	2.75834	0	947.008	300.344	1247.35	0	0.0190009	0.980999	0	0	0.759214	0.240786	0.759214	0.209142	4.26982	1.25883	28.1923	8.71459	19.4777	0.690887	2.23507	0.00944617	0.912281	0.977332	1999		25.466	14.6802	0	0.216147	1.28508	10.3769	6.33954	58.364	0.436331	0.251529	0	0.00370344	0.0220184	0.177797	0.108621	39.3423
2000	67.0137	4.96388	461.092	332.648	3.65808	2.09646	0.664304	2.76076	0	966.659	306.305	1272.96	0	0.0530228	0.946977	0	0	0.759376	0.240624	0.759376	0.209024	4.27658	1.25889	27.3362	8.5278	18.8084	0.68804	2.20554	0.0109968	0.912281	0.978354	2000		24.3269	17.7027	0	0.172818	1.44218	11.2254	5.28165	60.1517	0.404426	0.294301	0	0.00287304	0.0239757	0.186619	0.0878056	38.8627
2001	67.7731	4.97824	467.833	337.391	3.71664	2.09557	0.664205	2.75978	0	980.378	310.737	1291.12	0	-0.0300178	1.03002	0	0	0.759326	0.240674	0.759326	0.20906	4.27395	1.25885	27.5527	8.56991	18.9828	0.688963	2.21505	0.0110158	0.912281	0.978037	2001		23.8766	18.9427	0	0.151648	1.40168	11.3256	5.16074	60.859	0.392327	0.311255	0	0.00249179	0.0230316	0.186096	0.0847983	38.4537
2002	68.9798	4.95107	473.757	341.524	4.09909	2.09202	0.664587	2.7566	0	991.107	314.853	1305.96	0	-0.155989	1.15599	0	0	0.758911	0.241089	0.758911	0.209361	4.26343	1.25901	27.4742	8.56875	18.9054	0.688116	2.20633	0.0120024	0.912281	0.979136	2002		27.2093	16.6021	0	0.13088	1.47855	11.1085	5.17849	61.7079	0.440937	0.269044	0	0.00212096	0.0239604	0.180018	0.0839193	42.0896
2003	69.2726	5.01352	482.546	347.3	3.36053	2.09428	0.662386	2.75667	0	1010.59	319.631	1330.22	0	0.0556879	0.944312	0	0	0.759715	0.240285	0.759715	0.208779	4.27014	1.25805	28.2307	8.72248	19.5082	0.691028	2.23654	0.00967616	0.912281	0.977138	2003		26.8822	16.9623	0	0.175718	1.14947	11.6624	4.9797	61.8118	0.434904	0.274418	0	0.0028428	0.0185963	0.188676	0.0805623	41.5556
2004	72.6798	4.93765	495.362	358.867	4.10098	2.11049	0.672531	2.78302	0	1045.46	333.146	1378.6	0	0.227241	0.772759	0	0	0.758345	0.241655	0.758345	0.209771	4.31837	1.26248	26.1088	8.22062	17.8882	0.68514	2.17602	0.0114276	0.87931	0.976936	2004		29.408	15.1567	0	0.23376	1.45056	14.7302	4.84185	65.821	0.446787	0.230271	0	0.00355145	0.0220379	0.223792	0.0735609	44.3084
2005	71.1778	4.95714	487.494	352.838	3.40424	2.11783	0.677926	2.79575	0	1032.43	330.485	1362.91	0	-0.276739	1.27674	0	0	0.757516	0.242484	0.757516	0.210371	4.34039	1.26485	26.0878	8.19873	17.889	0.685725	2.18193	0.00964816	0.87931	0.973815	2005		28.4538	13.3955	0	0.298521	1.2007	16.0165	4.72609	64.0911	0.443959	0.209007	0	0.00465776	0.0187343	0.249902	0.0737402	41.9142
2006	68.8231	4.94338	470.316	340.219	3.23638	2.12035	0.682283	2.80263	0	997.233	320.889	1318.12	0	-0.0343026	1.0343	0	0	0.756556	0.243444	0.756556	0.211063	4.34798	1.26676	25.8082	8.13229	17.6759	0.684895	2.17355	0.00951263	0.87931	0.972167	2006		27.7854	11.864	0	0.35063	1.14728	16.2267	4.42746	61.8014	0.449591	0.19197	0	0.00567349	0.018564	0.262561	0.0716401	39.6544
2007	71.3804	4.9078	482.014	350.321	3.17885	2.13462	0.686291	2.82091	0	1028.92	330.802	1359.72	0	0.214567	0.785433	0	0	0.756713	0.243287	0.756713	0.21095	4.39123	1.26852	24.8426	7.91865	16.924	0.681248	2.13723	0.00907411	0.87931	0.973208	2007		32.4013	6.87047	0	0.461065	1.14943	19.5338	4.22197	64.638	0.501272	0.106291	0	0.00713303	0.0177826	0.302204	0.0653172	44.1206
2008	70.3489	4.92381	476.846	346.385	3.19806	2.13217	0.686547	2.81871	0	1016.71	327.377	1344.09	0	0.096589	0.903411	0	0	0.756432	0.243568	0.756432	0.211152	4.38375	1.26863	25.064	7.96111	17.1029	0.682369	2.1483	0.00923267	0.87931	0.972859	2008		31.871	7.67049	0	0.706269	1.15136	18.412	3.96228	63.7734	0.499753	0.120277	0	0.0110747	0.018054	0.28871	0.0621307	43.4712
2009	63.9025	4.93763	435.49	315.527	3.22166	2.12694	0.690921	2.81786	0	926.259	300.889	1227.15	0	0.0263625	0.973637	0	0	0.754806	0.245194	0.754806	0.212322	4.36789	1.27056	25.4077	8.02201	17.3857	0.684269	2.16725	0.0102104	0.87931	0.970971	2009		29.016	6.81281	0	0.371175	1.1531	16.4924	3.69912	57.5446	0.504235	0.118392	0	0.00645021	0.0200384	0.286602	0.0642827	38.7218
2010	62.3527	4.9851	429.781	310.834	3.27874	2.11732	0.693185	2.81051	0	909.985	297.918	1207.9	0	0.255553	0.744447	0	0	0.75336	0.24664	0.75336	0.213361	4.33889	1.27155	26.266	8.20384	18.0622	0.687664	2.20168	0.0105482	0.942308	0.971311	2010		30.8637	6.03686	0	0.296048	1.15466	14.3853	3.43346	56.17	0.549469	0.107475	0	0.00527057	0.0205564	0.256103	0.0611262	40.9973
2011	58.2126	4.98728	401.847	290.322	3.28609	2.11576	0.700297	2.81606	0	850.212	281.412	1131.62	0	0.0108704	0.98913	0	0	0.75132	0.24868	0.75132	0.21482	4.33419	1.27469	26.3539	8.21191	18.142	0.688398	2.20923	0.0113188	0.87931	0.970261	2011		30.5601	3.62395	0	0.260402	1.15605	13.4816	3.1546	52.2368	0.585031	0.0693755	0	0.00498503	0.022131	0.258087	0.0603904	39.3612
2012	60.6337	5.10303	429.162	309.415	3.41285	2.09362	0.684562	2.77818	0	898.501	293.788	1192.29	0	-0.190534	1.19053	0	0	0.753593	0.246407	0.753593	0.213193	4.26817	1.26776	29.0362	8.84256	20.1936	0.695464	2.28368	0.01103	0.912281	0.976122	2012		38.0651	2.44205	0	0.148764	1.15731	10.1419	2.88334	54.8385	0.694131	0.0445317	0	0.00271277	0.0211039	0.184942	0.0525788	49.9551
2013	55.9705	5.11164	397.103	286.101	3.40323	2.09458	0.693749	2.78832	0	831.763	275.49	1107.25	0	-0.00592278	1.00592	0	0	0.751195	0.248805	0.751195	0.214909	4.27101	1.2718	28.8844	8.77185	20.1125	0.696312	2.29285	0.0118952	0.912281	0.973858	2013		33.3222	3.65738	0	0.131985	1.15843	9.69373	2.63611	50.5998	0.658543	0.0722805	0	0.00260841	0.0228939	0.191576	0.0520973	43.2411
2014	55.8876	5.07558	395.348	283.662	3.41795	2.08571	0.70456	2.79027	0	824.583	278.547	1103.13	0	0.48912	0.51088	0	0	0.747494	0.252506	0.747494	0.217542	4.24485	1.27658	29.073	8.84552	20.2275	0.695748	2.28675	0.0120494	0.912281	0.974172	2014		32.6901	4.8724	0	0.0705315	1.15944	8.74554	2.2712	49.8092	0.656306	0.0978213	0	0.00141603	0.0232776	0.175581	0.0455981	43.1349
2015	52.9559	4.98659	369.763	264.069	3.43363	2.08246	0.716138	2.79859	0	770.015	264.801	1034.82	0	0.0228361	0.977164	0	0	0.744108	0.255892	0.744108	0.219935	4.23527	1.28171	28.7497	8.81622	19.9335	0.693346	2.261	0.0130028	0.912281	0.973639	2015		26.5515	7.03798	0	0.067745	1.16034	8.59199	2.03409	45.4436	0.584273	0.154873	0	0.00149075	0.0255336	0.189069	0.0447607	35.2577
2016	54.4339	5.00589	381.641	272.49	3.44673	2.07991	0.707954	2.78786	0	793.779	270.184	1063.96	0	-0.0402307	1.04023	0	0	0.746059	0.253941	0.746059	0.218559	4.22781	1.27808	29.1693	8.91455	20.2547	0.694386	2.2721	0.012649	0.912281	0.974416	2016		26.4544	8.77423	0	0.061555	1.16115	8.38496	2.0632	46.8995	0.564065	0.187086	0	0.00131249	0.0247582	0.178786	0.043992	35.8126
2017	56.5477	5.01055	396.713	283.335	3.45273	2.0786	0.705978	2.78458	0	824.606	280.07	1104.68	0	-0.0165823	1.01658	0	0	0.746468	0.253532	0.746468	0.218269	4.22396	1.2772	29.3322	8.96586	20.3664	0.694334	2.27155	0.012186	0.912281	0.975482	2017		29.3492	7.77379	0	0.0595606	1.16187	8.43624	2.07924	48.8599	0.600681	0.159104	0	0.00121901	0.0237797	0.172662	0.0425551	39.4586
2018	55.6231	5.03124	390.931	279.853	3.44753	2.08095	0.704333	2.78528	0	813.509	275.346	1088.86	0	-0.0835487	1.08355	0	0	0.747124	0.252876	0.747124	0.217805	4.23086	1.27648	29.2577	8.93533	20.3223	0.694599	2.27438	0.0123191	0.912281	0.97607	2018		29.0951	7.96877	0	0.0549309	1.16019	8.33616	2.02358	48.6387	0.598188	0.163836	0	0.00112937	0.0238532	0.171389	0.0416043	39.2074
2019	56.3362	4.99875	393.189	281.61	3.4281	2.08353	0.700752	2.78428	0	819.22	275.528	1094.75	0	0.17683	0.82317	0	0	0.748318	0.251682	0.748318	0.216958	4.23842	1.27489	28.7019	8.81975	19.8822	0.692712	2.25428	0.0121732	0.912281	0.976217	2019		28.9738	8.30078	0	0.0685816	1.15843	8.66068	2.08107	49.2433	0.58838	0.168567	0	0.00139271	0.0235247	0.175875	0.0422611	39.1168
1														-0.0229856	1.02299
Time	Σzi	APL	TST..	TSTflow		X	Hc	H	-	A	Φ	C	-							α	R	n	c	Total flow	Direct flow	Indirect flow	Indirect effects	DI	FCI2019-1967	M	S
Year	kt/year	-	kt/year	kt/year		bits	bits	bits	-	kt bits/year	kt bits/year	kt bits/year	-							-	-	-	-	-	-	-	%	-	%	-	-
Δ2019-1929	2.21985	-0.00659057	2.28578	2.19863		-0.0236836	0.641532	0.0872019	-	2.20796	4.39372	2.57231	-	-0.378419	0.150457			-0.0849905	0.0849905	-0.101992	0.427779	-0.0344267	0.0995639	0.156641	0.110139	0.17854	0.0128716	0.0616142	0.00752372	-0.10713	-0.0156078
min	16.6585	4.22285	116.29	85.151		2.0786	0.335398	2.43574	-	244.802	48.6112	293.413	-	-0.544936	-0.543218			0.744108	0.137045	0.744108	0.127194	4.22396	1.12327	17.9024	6.881	11.0133	0.615187	1.59866	0.000200092	0.87931	0.970261
max	235.486	6.94111	1271.17	994.423		2.21276	0.716138	2.83233	-	2669.89	426.347	3096.24	-	1.54322	1.54494			0.862955	0.255892	0.862955	0.219935	4.63562	1.28171	29.3322	8.96586	20.3664	0.696312	2.29285	0.0187766	1.21429	1.53127
average	43.1606	5.03661	289.604	212.463		2.13325	0.549787	2.68304	-	615.95	167.622	783.572	-	0.0621679	0.937832			0.796223	0.203777	0.796223	0.180745	4.38839	1.21075	25.6167	8.12493	17.4918	0.68168	2.14628	0.00453304	0.972146	1.00198
st.dev	28.465	0.28841	165.736	125.259		0.0356927	0.10775	0.0990242	-	347.533	101.305	439.958	-	0.241199	0.241199			0.0332616	0.0332616	0.0332616	0.0256398	0.109125	0.0452181	2.49205	0.538119	1.96352	0.0131184	0.116689	0.00518732	0.0808144	0.0818224
[truncated: 31 more columns]

## Sheet: Data Fig. 6 (Noll et al., 2021)
input circularity rates	Unit	1929	1930	1931	1932	1933	1934	1935	1936	1937	1938	1939	1940	1941	1942	1943	1944	1945	1946	1947	1948	1949	1950	1951	1952	1953	1954	1955	1956	1957	1958	1959	1960	1961	1962	1963	1964	1965	1966	1967	1968	1969	1970	1971	1972	1973	1974	1975	1976
circular use of biomass	kt/yr	14.195	14.3444	14.5394	14.6586	14.8691	15.0349	15.2013	15.3686	15.5365	15.7512	15.9234	16.0964	16.2949	16.4883	16.6395	16.7409	16.8452	16.9975	17.0667	17.2276	17.3402	17.4581	17.468	17.4332	17.356	17.3289	17.2947	17.2617	17.1833	17.153	17.0786	17.0366	16.9714	16.9993	16.9933	17.0395	17.0684	17.1871	17.396	17.6065	17.8107	18.0124	18.2771	18.4449	18.5939	18.7465	18.8989	19.0509
non-circular use of biomass	kt/yr	0	0	0	0	0	0	0	0	0	0	0	0	0	0.00619948	0.102877	0.200618	0.299444	0.399379	0.500445	0.602666	0.706066	0.810671	0.930354	0.951308	0.971735	0.99163	1.01026	1.03982	1.06883	1.09728	1.12516	1.15247	1.17559	1.33765	1.49959	1.66137	1.82296	1.98433	2.14542	2.30621	2.46666	2.45447	3.02407	3.22283	3.45971	3.70018	3.94428	4.19204
circular use of metals	kt/yr	0	0	0	0	0	0	0	0	0	0	0	0	0	0	0	0	0	0	0	0	0	0	0	0	0	0	0	0	0	0	0	0	0	0	0	0	0	0	0	0	0	0	0	0	0	0	0	0
non-circular use of metals	kt/yr	0	0	0	0	0	0	0	0	0	0	0	0	0	0	0	0	0.0138263	0.0276525	0.0414788	0.055305	0.0691313	0.0691313	0.0691313	0.0691313	0.0691313	0.0691313	0.0691313	0.0691313	0.0691313	0.0691313	0.0691313	0.0783488	0.0875807	0.0967982	0.106016	0.115233	0.115233	0.115233	0.115695	0.11653	0.122254	0.128307	0.155817	0.162844	0.170213	0.173351	0.176819	0.174125
circular use of non-metallic minerals	kt/yr	2.74621	2.25314	1.7541	1.76978	1.78576	1.80205	1.81866	1.83559	1.85284	1.87044	1.9912	2.11371	2.238	2.3641	2.49207	2.51519	2.5576	2.6006	3.13856	3.49587	3.85149	4.49176	5.12615	5.26017	5.56932	5.87846	5.87846	5.87846	5.87846	5.87846	5.87846	5.28425	4.69004	4.09583	3.50162	2.90741	2.90741	2.90741	3.19405	3.21276	2.54535	2.02044	1.81509	0.970598	0.445636	0.331742	0.334454	0.337085
non-circular use of non-metallic minerals	kt/yr	0.555346	0.460719	0.364945	0.368027	0.371166	0.374363	0.377621	0.38103	0.384502	0.388039	0.41139	0.435075	0.459103	0.48348	0.508214	0.512794	1.03203	1.55139	2.16536	2.74464	3.32361	3.4463	3.56786	3.59332	3.65241	3.7115	3.71122	3.71094	3.71041	3.70987	3.70934	4.97491	4.16049	4.38607	4.61164	17.0888	4.8426	17.0461	8.96888	8.96153	5.60499	95.8243	9.32707	5.82906	5.9017	5.8822	5.88241	5.87971
non-circular use of fossil fuels	kt/yr	0	0	0	0	0	0	0	0	0	0	0	0	0	0	0	0	0.00161195	0.0032239	0.00483585	0.0064478	0.00805975	0.00805975	0.00805975	0.00805975	0.00805975	0.00805975	0.00805975	0.00805975	0.00805975	0.00805975	0.00805975	0.00913439	0.0102098	0.0112844	0.012359	0.0134337	0.0134337	0.180294	0.0349675	0.0361899	0.0390156	0.0423244	1.33973	1.60094	1.77571	1.70988	1.72863	1.86718
output circularity rates	Unit	1929	1930	1931	1932	1933	1934	1935	1936	1937	1938	1939	1940	1941	1942	1943	1944	1945	1946	1947	1948	1949	1950	1951	1952	1953	1954	1955	1956	1957	1958	1959	1960	1961	1962	1963	1964	1965	1966	1967	1968	1969	1970	1971	1972	1973	1974	1975	1976
circular use of biomass	kt/yr	16.8487	17.058	17.315	17.465	17.7234	17.9371	18.1515	18.3492	18.5649	18.8273	19.0446	19.2625	19.4872	19.7244	19.9193	20.0674	20.2154	20.4114	20.493	20.6894	20.8463	21.007	20.9941	20.9721	20.8842	20.8558	20.8103	20.784	20.7121	20.6707	20.5851	20.5638	20.4405	20.6309	20.7756	20.9889	21.1547	21.4109	21.8286	22.2473	22.6726	23.1208	23.8502	24.2113	24.546	24.8729	25.1916	25.5085
non-circular use of biomass	kt/yr	0	0	0	0	0	0	0	0	0	0	0	0	0	0.00619948	0.102877	0.200618	0.299444	0.399379	0.500445	0.602666	0.706066	0.810671	0.930354	0.951308	0.971735	0.99163	1.01026	1.03982	1.06883	1.09728	1.12516	1.15247	1.17559	1.33765	1.49959	1.66137	1.82296	1.98433	2.14542	2.30621	2.46666	2.45447	3.02407	3.22283	3.45971	3.70018	3.94428	4.19204
circular use of metals	kt/yr	0	0	0	0	0	0	0	0	0	0	0	0	0	0	0	0	0	0	0	0	0	0	0	0	0	0	0	0	0	0	0	0	0	0	0	0	0	0	0	0	0	0	0	0	0	0	0	0
non-circular use of metals	kt/yr	0	0	0	0	0	0	0	0	0	0	0	0	0	0	0	0	0	0	0	0	0	0	0	0	0	0	0	0	0	0	0	0	0	0	0	0	0	0	0.000462098	0.00129727	0.00255541	0.00416533	0.00607287	0.00863513	0.0115386	0.0146762	0.0181226	0.0154505
circular use of non-metallic minerals	kt/yr	1.16122	1.17017	1.17925	1.20565	1.21501	1.22449	1.2341	1.26124	1.27116	1.28121	1.29139	1.30172	1.33493	1.35075	1.36677	1.383	1.39943	1.41609	1.45128	1.46848	1.79505	2.11715	2.46026	2.75793	3.07429	3.06326	3.07041	3.06191	3.05372	3.06328	3.07278	3.06516	3.08239	3.0595	3.05248	3.02868	3.02001	3.01032	3.24582	3.21433	3.07282	3.35731	3.94013	3.96364	4.31197	4.50279	4.50049	4.49192
non-circular use of non-metallic minerals	kt/yr	0.0256974	0.0257666	0.0258358	0.025905	0.0259743	0.0260435	0.0261127	0.0262702	0.0264278	0.0265853	0.0267429	0.0269004	0.0270579	0.0272155	0.027373	0.0275306	0.0276881	0.0278457	0.0275658	0.0272859	0.0864475	0.145609	0.204771	0.263932	0.323094	0.322814	0.322534	0.322254	0.321719	0.321184	0.320649	0.320115	0.31958	0.319045	0.31851	0.320933	0.323356	0.325779	0.564219	0.556863	1.03005	1.10949	0.72282	1.26535	1.34173	1.38067	1.37972	1.37615
non-circular use of fossil fuels	kt/yr	0	0	0	0	0	0	0	0	0	0	0	0	0	0	0	0	0	0	0	0	0	0	0	0	0	0	0	0	0	0	0	0	0	0	0	0	0	0	0.0210266	0.0213322	0.0217925	0.0223816	1.31906	1.57726	1.74878	1.67948	1.69491	1.83699
[truncated: 43 more columns]

## Sheet: Results of Scenario analysis
	Symbol	Units	2019	1	2	3
	Σzi	kt/year	56.3362	40.9564	39.3936	39.3936
	TST..	kt/year	393.189	285.11	274.484	266.937
	TSTflow	kt/year	281.61	204.292	196.722	186.854
	APL	-	4.99875	4.98803	4.99376	4.74325
	FCI2019-1967	%	0.0121732	0.0154584	0.0161225	0.0442413
	X	bits	2.08353	2.07988	2.07944	1.89764
	Hc	bits	0.700752	0.708815	0.70508	0.871776
	H	bits	2.78428	2.78869	2.78452	2.76941
	A	kt bits/year	819.22	592.993	570.774	506.55
	Φ	kt bits/year	275.528	202.09	193.534	232.709
	C	kt bits/year	1094.75	795.083	764.308	739.26
	α	-	0.748318	0.745825	0.746786	0.685213
	R	-	0.216958	0.218724	0.218044	0.259028
	n	-	4.23842	4.22771	4.22644	3.72603
	c	-	1.27489	1.27846	1.27681	1.35274
	Direct flow	-	7.94472	8.772	8.82643	7.70836
	Total flow	-	28.7019	28.6331	28.8781	24.7839
	Indirect flow	-	19.8822	19.8611	20.0517	17.0756
	DI	-	2.25428	2.26415	2.27178	2.2152
	Indirect effects	%	0.692712	0.693642	0.694356	0.688978
	M	-	0.912281	0.912281	0.912281	0.946429
	S	-	0.976217	0.974693	0.975903	0.945111
	Symbol	Units	2019	1	2	3
	Σzi	kt/year		-0.273	-0.30074	-0.30074
	TST..	kt/year		-0.274878	-0.301902	-0.321097
	TSTflow	kt/year		-0.274559	-0.301439	-0.336482
	APL	-		-0.00214453	-0.000998642	-0.0511137
	FCI2019-1967	%		0.00328518	0.00394928	0.0320681
	X	bits		-0.00175263	-0.00196077	-0.0892181
	Hc	bits		0.0115066	0.00617717	0.244058
	H	bits		0.00158448	8.73971e-05	-0.00533864
	A	kt bits/year		-0.276149	-0.303271	-0.381667
	Φ	kt bits/year		-0.266534	-0.29759	-0.155405
	C	kt bits/year		-0.273729	-0.301841	-0.324721
	α	-		-0.00333182	-0.00204799	-0.0843297
	R	-		0.00814096	0.0050086	0.193911
	n	-		-0.00252793	-0.00282773	-0.120892
	c	-		0.00279842	0.00150133	0.0610642
	Direct flow	-		0.104129	0.110979	-0.0297512
	Total flow	-		-0.00239615	0.00613832	-0.136506
	Indirect flow	-		-0.00105739	0.00852559	-0.141161
	DI	-		0.00438041	0.00776293	-0.0173338
	Indirect effects	%		0.000929602	0.0016436	-0.00373455
	M	-		0	0	0.0374313
	S	-		-0.00156167	-0.000321831	-0.0318643

## Sheet: Scenario 1
	Tij (kt/year)	Imports	DE	DMI	PM	eUse	mUse	Material stocks	Int/Out	Exports	wExports	water vapor	DPOe	DPOw	Output yi																	Imports	DE	DMI	PM	eUse	mUse	Material stocks	Int/Out	Exports	wExports	water vapor	DPOe	DPOw	Output yi	Ti.
	Input zi	10.9449	30.0115	0	0	0	0	0	0	0	0	0	0	0	40.9564	Ti.				Metric name	Symbol	Value	Units	Definition							Input zi	10.9449	30.0115	0	0	0	0	0	0	0	0	0	0	0	0
	Imports	0	0	10.9449	0	0	0	0	0	0	0	0	0	0	0	10.9449				All flows leaving node i at time t	ΣTi.	252.826	kt/year	All flows leaving node i at time t							Imports	0	0	10.9449	0	0	0	0	0	0	0	0	0	0	0	10.9449
	DE	0	0	30.0115	0	0	0	0	0	0	0	0	0	0	0	30.0115				All flows entering node j at time t	ΣT.j	252.946	kt/year	All flows entering node j at time t							DE	0	0	30.0115	0	0	0	0	0	0	0	0	0	0	0	30.0115
	DMI	0	0	0	34.9376	0	0	0	0	6.0188	0	0	0	0	0	40.9564				Total system throughput	T..	285.11	kt/year	total activity of the system							DMI	0	0	0	34.9376	0	0	0	0	6.0188	0	0	0	0	0	40.9564
	PM	0	0	0	0	27.8073	8.11073	0	0	0	0	0	0	0	0	35.918				Total system flow diversity	H	2.78869	bits	capacity of the system for evolution or self-organization							PM	0	0	0	0	27.8073	8.11073	0	0	0	0	0	0	0	0	35.918
	eUse	0	0	0	0	0	0	0	27.8073	0	0	0	0	0	0	27.8073				Average mutual information	X (AMI)	2.07988	bits	addresses issues of sustainability by articulated pathways with more asymmetric flow							eUse	0	0	0	0	0	0	0	27.8073	0	0	0	0	0	0	27.8073
	mUse	0	0	0	0	0	0	7.90207	0.208654	0	0	0	0	0	0	8.11073				System redundancy	Hc	0.708815	bits	number of pathways in the system that lead to a more uniform flow that allow it to persist							mUse	0	0	0	0	0	0	7.90207	0.208654	0	0	0	0	0	0	8.11073
	Material stocks	0	0	0	0	0	0	0	15.6	0	0	0	0	0	0	15.6				Average path length	APL = T.. / Sum(Input)	4.98803	-	system's ability to do more work with given resources							Material stocks	0	0	0	0	0	0	0	15.6	0	0	0	0	0	0	15.6
	Int/Out	0	0	0	1.1	0	0	0	0	0	0.811458	9.33246	9.82877	13.8703	0	34.943					H = X + Φ	2.78869	-								Int/Out	0	0	0	1.1	0	0	0	0	0	0.811458	9.33246	9.82877	13.8703	0	34.943
	Exports	0	0	0	0	0	0	0	0	0	0	0	0	0	6.0188	0					Check H	0	-								Exports	0	0	0	0	0	0	0	0	0	0	0	0	0	6.0188	0
	wExports	0	0	0	0	0	0	0	0	0	0	0	0	0	0.811458	0				Relative order	α = X / (X + Hc)	0.745825	-								wExports	0	0	0	0	0	0	0	0	0	0	0	0	0	0.811458	0
	water vapor	0	0	0	0	0	0	0	0	0	0	0	0	0	9.33246	0				Theoretical resilience / robustness	R = - α * ln(α)	0.218724	-								water vapor	0	0	0	0	0	0	0	0	0	0	0	0	0	9.33246	0
	DPOe	0	0	0	0	0	0	0	0	0	0	0	0	0	9.82877	0				TST,flow no double counting		204.292	kt/year								DPOe	0	0	0	0	0	0	0	0	0	0	0	0	0	9.82877	0
	DPOw	0	0	0	0	0	0	0	0	0	0	0	0	0	13.8703	0															DPOw	0	0	0	0	0	0	0	0	0	0	0	0	0	13.8703	0
	T.j	10.9449	30.0115	40.9564	36.0376	27.8073	8.11073	7.90207	43.6159	6.0188	0.811458	9.33246	9.82877	13.8703			8.6729			Capacity	C	795.083	kt/year bits	Potential for system development							T.j	0	0	40.9564	36.0376	27.8073	8.11073	7.90207	43.6159	6.0188	0.811458	9.33246	9.82877	13.8703
		1	1	1	1	1	1	1	1	1	1	1	1	1			7.69793			Ascendency	A	592.993	kt/year bits	sufﬁcient directed power to maintain its integrity over time / increase in effective orderly performance
	H	0	0	0.180548	0	0	0	0	0	0	0	0	0	0						Reserve	Φ	202.09	kt/year bits	ﬂexible actions that can be used to meet the exigencies of novel disturbances
		0	0	0.341886	0	0	0	0	0	0	0	0	0	0							C = A + Φ	795.083									Identity matrix I	1	0	0	0	0	0	0	0	0	0	0	0	0
		0	0	0	0.371135	0	0	0	0	0.117499	0	0	0	0							Check C	0										0	1	0	0	0	0	0	0	0	0	0	0	0
		0	0	0	0	0.32751	0.146094	0	0	0	0	0	0	0						Relative order	α = A / (A + Φ)	0.745825										0	0	1	0	0	0	0	0	0	0	0	0	0
		0	0	0	0	0	0	0	0.32751	0	0	0	0	0						Theoretical resilience / robustness	R = - α * ln(α)	0.218724										0	0	0	1	0	0	0	0	0	0	0	0	0
		0	0	0	0	0	0	0.143378	0.00762294	0	0	0	0	0						number of roles	n	4.22771										0	0	0	0	1	0	0	0	0	0	0	0	0
		0	0	0	0	0	0	0	0.229363	0	0	0	0	0						number of links	c	1.27846										0	0	0	0	0	1	0	0	0	0	0	0	0
		0	0	0	0.0309342	0	0	0	0	0	0.024069	0.161475	0.167485	0.21218																		0	0	0	0	0	0	1	0	0	0	0	0	0
		0	0	0	0	0	0	0	0	0	0	0	0	0																		0	0	0	0	0	0	0	1	0	0	0	0	0
		0	0	0	0	0	0	0	0	0	0	0	0	0																		0	0	0	0	0	0	0	0	1	0	0	0	0
		0	0	0	0	0	0	0	0	0	0	0	0	0																		0	0	0	0	0	0	0	0	0	1	0	0	0
		0	0	0	0	0	0	0	0	0	0	0	0	0																		0	0	0	0	0	0	0	0	0	0	1	0	0
		0	0	0	0	0	0	0	0	0	0	0	0	0																		0	0	0	0	0	0	0	0	0	0	0	1	0
																																0	0	0	0	0	0	0	0	0	0	0	0	1
	AMI	0	0	0.107463	0	0	0	0	0	0	0	0	0	0
		0	0	0.294668	0	0	0	0	0	0	0	0	0	0																	Flow intensity matrix G	0	0	1	0	0	0	0	0	0	0	0	0	0				Direct utility matrix D1	0
		0	0	0	0.337555	0	0	0	0	0.0590958	0	0	0	0																		0	0	1	0	0	0	0	0	0	0	0	0	0					0
		0	0	0	0	0.291497	0.0850228	0	0	0	0	0	0	0																		0	0	0	0.853044	0	0	0	0	0.146956	0	0	0	0					-0.21088
		0	0	0	0	0	0	0	0.264174	0	0	0	0	0																		0	0	0	0	0.771618	0.225063	0	0	0	0	0	0	0					0
		0	0	0	0	0	0	0.142336	-0.00188232	0	0	0	0	0																		0	0	0	0	0	0	0	1	0	0	0	0	0					0
		0	0	0	0	0	0	0	0.148203	0	0	0	0	0																		0	0	0	0	0	0	0.974274	0.0257256	0	0	0	0	0					0
		0	0	0	-0.00773748	0	0	0	0	0	0.00861932	0.0991295	0.104401	0.147331																		0	0	0	0	0	0	0	1.97417	0	0	0	0	0					0
		0	0	0	0	0	0	0	0	0	0	0	0	0																		0	0	0	0.0252202	0	0	0	0	0	0.0186046	0.213969	0.225348	0.318011					0
		0	0	0	0	0	0	0	0	0	0	0	0	0																		0	0	0	0	0	0	0	0	0	0	0	0	0					0
		0	0	0	0	0	0	0	0	0	0	0	0	0																		0	0	0	0	0	0	0	0	0	0	0	0	0					0
		0	0	0	0	0	0	0	0	0	0	0	0	0																		0	0	0	0	0	0	0	0	0	0	0	0	0					0
		0	0	0	0	0	0	0	0	0	0	0	0	0																		0	0	0	0	0	0	0	0	0	0	0	0	0					0
																																0	0	0	0	0	0	0	0	0	0	0	0	0					0
	Hc	0	0	0.0730849	0	0	0	0	0	0	0	0	0	0
		0	0	0.0472182	0	0	0	0	0	0	0	0	0	0																	G2	0	0	0	0.853044	0	0	0	0	0.146956	0	0	0	0				D2	-0.21088
		0	0	0	0.03358	0	0	0	0	0.0584029	0	0	0	0												Probability of input flows						0	0	0	0.853044	0	0	0	0	0.146956	0	0	0	0					-0.21088
		0	0	0	0	0.0360131	0.0610717	0	0	0	0	0	0	0						Total inflow of node i	Ti,in					reaching other compartments						0	0	0	0	0.658224	0.191989	0	0	0	0	0	0	0					0
		0	0	0	0	0	0	0	0.0633364	0	0	0	0	0						Total outflow of node i	Ti,out					in … n steps						0	0	0	0	0	0	0.219273	0.777408	0	0	0	0	0					0.205123
		0	0	0	0	0	0	0.00104212	0.00950526	0	0	0	0	0																		0	0	0	0.0252202	0	0	0	0	0	0.0186046	0.213969	0.225348	0.318011					0
		0	0	0	0	0	0	0	0.0811603	0	0	0	0	0																		0	0	0	0.000648804	0	0	0	1.92338	0	0.000478616	0.00550449	0.00579723	0.00818103					0
		0	0	0	0.0386717	0	0	0	0	0	0.0154497	0.0623454	0.063084	0.0648493																		0	0	0	0.0497887	0	0	0	0	0	0.0367286	0.42241	0.444875	0.627806					0
		0	0	0	0	0	0	0	0	0	0	0	0	0																		0	0	0	0	0.0194603	0.00567612	0	0	0	0	0	0	0					0
		0	0	0	0	0	0	0	0	0	0	0	0	0																		0	0	0	0	0	0	0	0	0	0	0	0	0					0
		0	0	0	0	0	0	0	0	0	0	0	0	0																		0	0	0	0	0	0	0	0	0	0	0	0	0					0
		0	0	0	0	0	0	0	0	0	0	0	0	0																		0	0	0	0	0	0	0	0	0	0	0	0	0					0
		0	0	0	0	0	0	0	0	0	0	0	0	0																		0	0	0	0	0	0	0	0	0	0	0	0	0					0
																																0	0	0	0	0	0	0	0	0	0	0	0	0					0
																															G3	0	0	0	0	0.658224	0.191989	0	0	0	0	0	0	0				D3	0
																					a	R										0	0	0	0	0.658224	0.191989	0	0	0	0	0	0	0					0
																					1e-11	2.53284e-10	3.65412e-10	-25.3284								0	0	0	0	0	0	0.18705	0.663163	0	0	0	0	0					0.308628
																					0.01	0.0460517	0.0664386	-4.60517								0	0	0	0.0196064	0	0	0	0.432881	0	0.0144634	0.166341	0.175188	0.247224					0
																					0.02	0.0782405	0.112877	-3.91202								0	0	0	0	0.0194603	0.00567612	0	0	0	0	0	0	0					-0.205123
																					0.03	0.105197	0.151767	-3.50656								0	0	0	0.0485079	0.00050063	0.000146022	0	0	0	0.0357837	0.411544	0.43343	0.611655					-0.205123
																					0.04	0.128755	0.185754	-3.21888								0	0	0	0	0.0384179	0.0112056	0	0	0	0	0	0	0					0
																					0.05	0.149787	0.216096	-2.99573								0	0	0	0	0	0	0.0055301	0.0196064	0	0	0	0	0					0.00645725
																					0.06	0.168805	0.243534	-2.81341								0	0	0	0	0	0	0	0	0	0	0	0	0					0
																					0.07	0.186148	0.268555	-2.65926								0	0	0	0	0	0	0	0	0	0	0	0	0					0
																					0.08	0.202058	0.291508	-2.52573								0	0	0	0	0	0	0	0	0	0	0	0	0					0
																					0.09	0.216715	0.312654	-2.40795								0	0	0	0	0	0	0	0	0	0	0	0	0					0
																					0.1	0.230259	0.332193	-2.30259								0	0	0	0	0	0	0	0	0	0	0	0	0					0
																					0.11	0.2428	0.350287	-2.20727
																					0.12	0.254432	0.367067	-2.12026							G4	0	0	0	0	0	0	0.18705	0.663163	0	0	0	0	0				D4	0.308628
																					0.13	0.265229	0.382644	-2.04022								0	0	0	0	0	0	0.18705	0.663163	0	0	0	0	0					0.308628
																					0.14	0.275256	0.39711	-1.96611								0	0	0	0.0167251	0	0	0	0.369267	0	0.0123379	0.141896	0.149443	0.210893					0
																					0.15	0.284568	0.410545	-1.89712								0	0	0	0.0109173	0.0151286	0.00441267	0	0	0	0.0080536	0.0926233	0.097549	0.137661					-0.505525
																					0.16	0.293213	0.423017	-1.83258								0	0	0	0	0	0	0.0055301	0.0196064	0	0	0	0	0					0.00645725
																					0.17	0.301233	0.434587	-1.77196								0	0	0	0	0.0374296	0.0109173	0.000142265	0.000504386	0	0	0	0	0					0.000166117
																					0.18	0.308664	0.445308	-1.7148								0	0	0	0	0	0	0.0109173	0.0387062	0	0	0	0	0					0.110361
																					0.19	0.315539	0.455226	-1.66073								0	0	0	0.000494475	0	0	0	0.0109173	0	0.000364769	0.00419516	0.00441826	0.00623503					0.16446
																					0.2	0.321888	0.464386	-1.60944								0	0	0	0	0	0	0	0	0	0	0	0	0					0
																					0.21	0.327736	0.472823	-1.56065								0	0	0	0	0	0	0	0	0	0	0	0	0					0
																					0.22	0.333108	0.480573	-1.51413								0	0	0	0	0	0	0	0	0	0	0	0	0					0
																					0.23	0.338025	0.487668	-1.46968								0	0	0	0	0	0	0	0	0	0	0	0	0					0
																					0.24	0.342508	0.494134	-1.42712								0	0	0	0	0	0	0	0	0	0	0	0	0					0
																					0.25	0.346574	0.5	-1.38629
																					0.26	0.350239	0.505288	-1.34707							G5	0	0	0	0.0167251	0	0	0	0.369267	0	0.0123379	0.141896	0.149443	0.210893				D5	0
																					0.27	0.35352	0.510022	-1.30933								0	0	0	0.0167251	0	0	0	0.369267	0	0.0123379	0.141896	0.149443	0.210893					0
																					0.28	0.35643	0.51422	-1.27297								0	0	0	0.00931296	0.0129054	0.0037642	0	0	0	0.00687007	0.0790117	0.0832136	0.117431					-0.626833
																					0.29	0.358984	0.517904	-1.23787								0	0	0	0	0.00842402	0.00245709	0.00429915	0.0152421	0	0	0	0	0					-7.11665e-19
																					0.3	0.361192	0.52109	-1.20397								0	0	0	0.000494475	0	0	0	0.0109173	0	0.000364769	0.00419516	0.00441826	0.00623503					0.669985
																					0.31	0.363067	0.523795	-1.17118								0	0	0	1.27207e-05	0	0	0.0106365	0.0379913	0	9.38391e-06	0.000107923	0.000113662	0.0001604					0.617278
																					0.32	0.364619	0.526034	-1.13943								0	0	0	0.000976176	0	0	0	0.0215526	0	0.000720114	0.00828193	0.00872237	0.012309					0.164376
																					0.33	0.365859	0.527822	-1.10866								0	0	0	0.000275337	0.000381546	0.000111288	0	0	0	0.000203113	0.00233597	0.0024602	0.00347183					-0.0703232
																					0.34	0.366795	0.529174	-1.07881								0	0	0	0	0	0	0	0	0	0	0	0	0					0
																					0.35	0.367438	0.530101	-1.04982								0	0	0	0	0	0	0	0	0	0	0	0	0					0
																					0.36	0.367794	0.530615	-1.02165								0	0	0	0	0	0	0	0	0	0	0	0	0					0
																					0.37	0.367873	0.530729	-0.994252								0	0	0	0	0	0	0	0	0	0	0	0	0					0
																					0.38	0.367682	0.530453	-0.967584								0	0	0	0	0	0	0	0	0	0	0	0	0					0
																					0.39	0.367227	0.529797	-0.941609
																					0.4	0.366516	0.528771	-0.916291							G6	0	0	0	0.00931296	0.0129054	0.0037642	0	0	0	0.00687007	0.0790117	0.0832136	0.117431				D6	-0.626833
																					0.41	0.365555	0.527385	-0.891598								0	0	0	0.00931296	0.0129054	0.0037642	0	0	0	0.00687007	0.0790117	0.0832136	0.117431					-0.626833
																					0.42	0.36435	0.525646	-0.867501								0	0	0	0	0.00718605	0.002096	0.00366736	0.0130022	0	0	0	0	0					-1.42333e-18
																					0.43	0.362907	0.523564	-0.84397								0	0	0	0.000384409	0	0	0.00239388	0.0169745	0	0.000283574	0.00326135	0.00343479	0.00484717					1.26996
																					0.44	0.361231	0.521147	-0.820981								0	0	0	0.000275337	0.000381546	0.000111288	0	0	0	0.000203113	0.00233597	0.0024602	0.00347183					-0.0703232
																					0.45	0.359328	0.518401	-0.798508								0	0	0	0.000958146	9.81552e-06	2.86296e-06	0	0.0209982	0	0.000706814	0.00812897	0.00856127	0.0120816					0.158338
																					0.46	0.357203	0.515335	-0.776529								0	0	0	0.00054356	0.000753235	0.000219701	0	0	0	0.000400978	0.0046116	0.00485684	0.00685397					-0.383001
																					0.47	0.354861	0.511956	-0.755023								0	0	0	0	0.000212455	6.19681e-05	0.000108425	0.000384409	0	0	0	0	0					-0.610236
																					0.48	0.352305	0.508269	-0.733969								0	0	0	0	0	0	0	0	0	0	0	0	0					0
																					0.49	0.349541	0.504282	-0.71335								0	0	0	0	0	0	0	0	0	0	0	0	0					0
																					0.5	0.346574	0.5	-0.693147								0	0	0	0	0	0	0	0	0	0	0	0	0					0
																					0.51	0.343406	0.49543	-0.673345								0	0	0	0	0	0	0	0	0	0	0	0	0					0
																					0.52	0.340042	0.490577	-0.653926								0	0	0	0	0	0	0	0	0	0	0	0	0					0
																					0.53	0.336485	0.485446	-0.634878
																					0.54	0.332741	0.480043	-0.616186							G7	0	0	0	0	0.00718605	0.002096	0.00366736	0.0130022	0	0	0	0	0				D7	-1.42333e-18
																					0.55	0.32881	0.474373	-0.597837								0	0	0	0	0.00718605	0.002096	0.00366736	0.0130022	0	0	0	0	0					-1.42333e-18
																					0.56	0.324698	0.468441	-0.579818								0	0	0	0.000327918	0	0	0.00204208	0.01448	0	0.000241901	0.00278207	0.00293003	0.00413484					1.4806
																					0.57	0.320408	0.462251	-0.562119								0	0	0	0.000428098	0.000296617	8.65163e-05	0	0.00472591	0	0.000315803	0.00363201	0.00382516	0.00539806					3.29769e-18
																					0.58	0.315942	0.455808	-0.544727								0	0	0	0	0.000212455	6.19681e-05	0.000108425	0.000384409	0	0	0	0	0					-1.8802
																					0.59	0.311303	0.449116	-0.527633								0	0	0	0.000529577	0.000739323	0.000215643	2.78931e-06	9.88917e-06	0	0.000390663	0.00449296	0.0047319	0.00667764					-1.65881
																					0.6	0.306495	0.442179	-0.510826								0	0	0	0	0.000419421	0.000122335	0.000214049	0.000758887	0	0	0	0	0					-0.690441
																					0.61	0.301521	0.435002	-0.494296								0	0	0	9.69486e-06	0	0	6.0374e-05	0.000428098	0	7.15179e-06	8.22517e-05	8.66259e-05	0.000122246					0.265982
																					0.62	0.296382	0.427589	-0.478036								0	0	0	0	0	0	0	0	0	0	0	0	0					0
																					0.63	0.291082	0.419943	-0.462035								0	0	0	0	0	0	0	0	0	0	0	0	0					0
																					0.64	0.285624	0.412068	-0.446287								0	0	0	0	0	0	0	0	0	0	0	0	0					0
																					0.65	0.280009	0.403967	-0.430783								0	0	0	0	0	0	0	0	0	0	0	0	0					0
																					0.66	0.27424	0.395645	-0.415515								0	0	0	0	0	0	0	0	0	0	0	0	0					0
																					0.67	0.26832	0.387104	-0.400478
																					0.68	0.26225	0.378347	-0.385662							G8	0	0	0	0.000327918	0	0	0.00204208	0.01448	0	0.000241901	0.00278207	0.00293003	0.00413484				D8	1.4806
																					0.69	0.256034	0.369379	-0.371064								0	0	0	0.000327918	0	0	0.00204208	0.01448	0	0.000241901	0.00278207	0.00293003	0.00413484					1.4806
																					0.7	0.249672	0.360201	-0.356675								0	0	0	0.000365187	0.000253027	7.38022e-05	0	0.00403141	0	0.000269394	0.00309826	0.00326303	0.00460478					3.74872e-18
																					0.71	0.243168	0.350817	-0.34249								0	0	0	0.000119188	0.000330329	9.63491e-05	8.42906e-05	0.000298843	0	8.79238e-05	0.0010112	0.00106498	0.00150289					-3.27853
																					0.72	0.236523	0.34123	-0.328504								0	0	0	9.69486e-06	0	0	6.0374e-05	0.000428098	0	7.15179e-06	8.22517e-05	8.66259e-05	0.000122246					0.265982
																					0.73	0.229739	0.331443	-0.314711								0	0	0	2.49406e-07	0.000408631	0.000119188	0.000210096	0.000750378	0	1.83984e-07	2.11598e-06	2.22851e-06	3.14486e-06					-0.665837
																					0.74	0.222818	0.321458	-0.301105								0	0	0	1.91393e-05	0	0	0.000119188	0.000845137	0	1.41188e-05	0.000162378	0.000171014	0.000241334					1.10624
																					0.75	0.215762	0.311278	-0.287682								0	0	0	1.07967e-05	7.48073e-06	2.18195e-06	0	0.000119188	0	7.96461e-06	9.15998e-05	9.64712e-05	0.00013614					1.81439
																					0.76	0.208572	0.300906	-0.274437								0	0	0	0	0	0	0	0	0	0	0	0	0					0
																					0.77	0.201251	0.290344	-0.261365								0	0	0	0	0	0	0	0	0	0	0	0	0					0
																					0.78	0.1938	0.279594	-0.248461								0	0	0	0	0	0	0	0	0	0	0	0	0					0
																					0.79	0.186221	0.26866	-0.235722								0	0	0	0	0	0	0	0	0	0	0	0	0					0
																					0.8	0.178515	0.257542	-0.223144								0	0	0	0	0	0	0	0	0	0	0	0	0					0
																					0.81	0.170684	0.246245	-0.210721
																					0.82	0.16273	0.234769	-0.198451							G9	0	0	0	0.000365187	0.000253027	7.38022e-05	0	0.00403141	0	0.000269394	0.00309826	0.00326303	0.00460478				D9	3.74872e-18
																					0.83	0.154654	0.223118	-0.18633								0	0	0	0.000365187	0.000253027	7.38022e-05	0	0.00403141	0	0.000269394	0.00309826	0.00326303	0.00460478					3.74872e-18
																					0.84	0.146457	0.211293	-0.174353								0	0	0	0.000101673	0.000281785	8.219e-05	7.19036e-05	0.000254926	0	7.50028e-05	0.000862597	0.000908471	0.00128203					-3.73509
																					0.85	0.138141	0.199295	-0.162519								0	0	0	7.53686e-06	9.19678e-05	2.68249e-05	9.38705e-05	0.000499211	0	5.55986e-06	6.39432e-05	6.73437e-05	9.50353e-05					-3.62499e-17
																					0.86	0.129708	0.187129	-0.150823								0	0	0	1.07967e-05	7.48073e-06	2.18195e-06	0	0.000119188	0	7.96461e-06	9.15998e-05	9.64712e-05	0.00013614					5.09292
																					0.87	0.121158	0.174794	-0.139262								0	0	0	1.89246e-05	1.92447e-07	5.61322e-08	0.000116122	0.000826461	0	1.39605e-05	0.000160558	0.000169096	0.000238628					4.40299
																					0.88	0.112493	0.162294	-0.127833								0	0	0	2.13145e-05	1.47682e-05	4.30754e-06	0	0.000235297	0	1.57235e-05	0.000180833	0.00019045	0.000268763					2.15166
																					0.89	0.103715	0.149629	-0.116534								0	0	0	3.00594e-06	8.33094e-06	2.42994e-06	2.12582e-06	7.53686e-06	0	2.21745e-06	2.55026e-05	2.68588e-05	3.79031e-05					-0.804769
																					0.9	0.0948245	0.136803	-0.105361								0	0	0	0	0	0	0	0	0	0	0	0	0					0
																					0.91	0.0858227	0.123816	-0.0943107								0	0	0	0	0	0	0	0	0	0	0	0	0					0
																					0.92	0.0767111	0.110671	-0.0833816								0	0	0	0	0	0	0	0	0	0	0	0	0					0
																					0.93	0.0674907	0.0973686	-0.0725707								0	0	0	0	0	0	0	0	0	0	0	0	0					0
																					0.94	0.0581629	0.0839113	-0.0618754								0	0	0	0	0	0	0	0	0	0	0	0	0					0
																					0.95	0.0487286	0.0703006	-0.0512933
																					0.96	0.0391891	0.0565379	-0.040822							G10	0	0	0	0.000101673	0.000281785	8.219e-05	7.19036e-05	0.000254926	0	7.50028e-05	0.000862597	0.000908471	0.00128203				D10	-3.73509
																					0.97	0.0295454	0.042625	-0.0304592								0	0	0	0.000101673	0.000281785	8.219e-05	7.19036e-05	0.000254926	0	7.50028e-05	0.000862597	0.000908471	0.00128203					-3.73509
																					0.98	0.0197987	0.0285634	-0.0202027								0	0	0	6.42927e-06	7.84526e-05	2.28828e-05	8.00756e-05	0.000425849	0	4.7428e-06	5.45463e-05	5.74471e-05	8.10692e-05					1.47041e-17
																																0	0	0	1.25902e-05	5.81558e-06	1.69627e-06	2.61348e-05	0.000277974	0	9.28763e-06	0.000106816	0.000112496	0.000158754					8.59491
																																0	0	0	3.00594e-06	8.33094e-06	2.42994e-06	2.12582e-06	7.53686e-06	0	2.21745e-06	2.55026e-05	2.68588e-05	3.79031e-05					-0.804769
																																0	0	0	2.08435e-05	1.46026e-05	4.25924e-06	5.46881e-08	0.000229438	0	1.5376e-05	0.000176837	0.000186242	0.000262824					2.0756
																																0	0	0	5.93423e-06	1.64466e-05	4.7971e-06	4.19672e-06	1.4879e-05	0	4.37762e-06	5.03464e-05	5.30238e-05	7.48271e-05					-3.03507
																																0	0	0	1.90081e-07	2.31944e-06	6.76527e-07	2.36743e-06	1.25902e-05	0	1.40221e-07	1.61266e-06	1.69842e-06	2.3968e-06					-5.03977
																																0	0	0	0	0	0	0	0	0	0	0	0	0					0
																																0	0	0	0	0	0	0	0	0	0	0	0	0					0
																																0	0	0	0	0	0	0	0	0	0	0	0	0					0
																																0	0	0	0	0	0	0	0	0	0	0	0	0					0
																																0	0	0	0	0	0	0	0	0	0	0	0	0					0
																															G11	0	0	0	6.42927e-06	7.84526e-05	2.28828e-05	8.00756e-05	0.000425849	0	4.7428e-06	5.45463e-05	5.74471e-05	8.10692e-05				D11	1.47041e-17
																																0	0	0	6.42927e-06	7.84526e-05	2.28828e-05	8.00756e-05	0.000425849	0	4.7428e-06	5.45463e-05	5.74471e-05	8.10692e-05					1.47041e-17
																																0	0	0	1.074e-05	4.96095e-06	1.44699e-06	2.22941e-05	0.000237124	0	7.92275e-06	9.11185e-05	9.59642e-05	0.000135424					9.69901
																																0	0	0	7.01054e-06	9.71481e-06	2.83358e-06	1.65263e-06	5.74536e-05	0	5.1716e-06	5.94778e-05	6.26409e-05	8.83986e-05					2.0516e-16
																																0	0	0	1.90081e-07	2.31944e-06	6.76527e-07	2.36743e-06	1.25902e-05	0	1.40221e-07	1.61266e-06	1.69842e-06	2.3968e-06					-13.6347
																																0	0	0	5.78646e-06	1.60832e-05	4.6911e-06	4.14966e-06	1.48201e-05	0	4.26861e-06	4.90926e-05	5.17034e-05	7.29637e-05					-11.6816
																																0	0	0	3.75251e-07	4.57896e-06	1.33558e-06	4.67369e-06	2.48551e-05	0	2.76818e-07	3.18365e-06	3.35296e-06	4.73169e-06					-6.09115
																																0	0	0	3.17526e-07	1.4667e-07	4.27802e-08	6.59123e-07	7.01054e-06	0	2.34235e-07	2.69391e-06	2.83717e-06	4.00381e-06					2.25358
																																0	0	0	0	0	0	0	0	0	0	0	0	0					0
																																0	0	0	0	0	0	0	0	0	0	0	0	0					0
																																0	0	0	0	0	0	0	0	0	0	0	0	0					0
																																0	0	0	0	0	0	0	0	0	0	0	0	0					0
																																0	0	0	0	0	0	0	0	0	0	0	0	0					0
																															G12	0	0	0	1.074e-05	4.96095e-06	1.44699e-06	2.22941e-05	0.000237124	0	7.92275e-06	9.11185e-05	9.59642e-05	0.000135424				D12	9.69901
																																0	0	0	1.074e-05	4.96095e-06	1.44699e-06	2.22941e-05	0.000237124	0	7.92275e-06	9.11185e-05	9.59642e-05	0.000135424					9.69901
																																0	0	0	5.9803e-06	8.28716e-06	2.41717e-06	1.40977e-06	4.90104e-05	0	4.4116e-06	5.07372e-05	5.34354e-05	7.54079e-05					-1.45959e-16
																																0	0	0	1.44899e-06	5.40946e-06	1.57781e-06	2.76069e-06	1.30503e-05	0	1.0689e-06	1.22933e-05	1.29471e-05	1.82709e-05					-22.6969
																																0	0	0	3.17526e-07	1.4667e-07	4.27802e-08	6.59123e-07	7.01054e-06	0	2.34235e-07	2.69391e-06	2.83717e-06	4.00381e-06					2.25358
																																0	0	0	3.73766e-07	4.46494e-06	1.30232e-06	4.57042e-06	2.4396e-05	0	2.75723e-07	3.17105e-06	3.33969e-06	4.71296e-06					-5.87648
																																0	0	0	6.26849e-07	2.89551e-07	8.44551e-08	1.30122e-06	1.384e-05	0	4.62419e-07	5.31822e-06	5.60105e-06	7.90418e-06					8.17079
																																0	0	0	1.76807e-07	2.45009e-07	7.14634e-08	4.16796e-08	1.44899e-06	0	1.30428e-07	1.50004e-06	1.57981e-06	2.22943e-06					13.6394
																																0	0	0	0	0	0	0	0	0	0	0	0	0					0
																																0	0	0	0	0	0	0	0	0	0	0	0	0					0
																																0	0	0	0	0	0	0	0	0	0	0	0	0					0
																																0	0	0	0	0	0	0	0	0	0	0	0	0					0
																																0	0	0	0	0	0	0	0	0	0	0	0	0					0
																															G13	0	0	0	5.9803e-06	8.28716e-06	2.41717e-06	1.40977e-06	4.90104e-05	0	4.4116e-06	5.07372e-05	5.34354e-05	7.54079e-05				D13	-1.45959e-16
																																0	0	0	5.9803e-06	8.28716e-06	2.41717e-06	1.40977e-06	4.90104e-05	0	4.4116e-06	5.07372e-05	5.34354e-05	7.54079e-05					-1.45959e-16
																																0	0	0	1.23605e-06	4.61451e-06	1.34594e-06	2.35499e-06	1.11325e-05	0	9.1182e-07	1.04867e-05	1.10444e-05	1.55858e-05					-25.5084
																																0	0	0	3.2913e-07	1.11807e-06	3.26114e-07	1.53722e-06	1.09001e-05	0	2.42795e-07	2.79236e-06	2.94086e-06	4.15013e-06					-8.58769e-16
																																0	0	0	1.76807e-07	2.45009e-07	7.14634e-08	4.16796e-08	1.44899e-06	0	1.30428e-07	1.50004e-06	1.57981e-06	2.22943e-06					36.3363
																																0	0	0	6.15271e-07	2.88405e-07	8.41209e-08	1.26882e-06	1.35212e-05	0	4.53879e-07	5.22e-06	5.4976e-06	7.7582e-06					31.0084
																																0	0	0	3.49046e-07	4.83688e-07	1.41081e-07	8.22825e-08	2.86054e-06	0	2.57487e-07	2.96133e-06	3.11881e-06	4.40126e-06					16.6161
																																0	0	0	3.65437e-08	1.36427e-07	3.97927e-08	6.96249e-08	3.2913e-07	0	2.69579e-08	3.10039e-07	3.26527e-07	4.60794e-07					-6.12056
																																0	0	0	0	0	0	0	0	0	0	0	0	0					0
																																0	0	0	0	0	0	0	0	0	0	0	0	0					0
																																0	0	0	0	0	0	0	0	0	0	0	0	0					0
																																0	0	0	0	0	0	0	0	0	0	0	0	0					0
																																0	0	0	0	0	0	0	0	0	0	0	0	0					0
																															G14	0	0	0	1.23605e-06	4.61451e-06	1.34594e-06	2.35499e-06	1.11325e-05	0	9.1182e-07	1.04867e-05	1.10444e-05	1.55858e-05				D14	-25.5084
																																0	0	0	1.23605e-06	4.61451e-06	1.34594e-06	2.35499e-06	1.11325e-05	0	9.1182e-07	1.04867e-05	1.10444e-05	1.55858e-05					-25.5084
																																0	0	0	2.80762e-07	9.53759e-07	2.78189e-07	1.31132e-06	9.29826e-06	0	2.07115e-07	2.382e-06	2.50868e-06	3.54024e-06					7.75702e-16
																																0	0	0	2.74902e-07	2.53963e-07	7.4075e-08	3.17724e-07	4.16119e-06	0	2.02792e-07	2.33229e-06	2.45632e-06	3.46635e-06					60.1328
																																0	0	0	3.65437e-08	1.36427e-07	3.97927e-08	6.96249e-08	3.2913e-07	0	2.69579e-08	3.10039e-07	3.26527e-07	4.60794e-07					-6.12056
																																0	0	0	3.41007e-07	4.74755e-07	1.38475e-07	8.19568e-08	2.79542e-06	0	2.51557e-07	2.89312e-06	3.04698e-06	4.29989e-06					16.0312
																																0	0	0	7.21433e-08	2.6933e-07	7.85574e-08	1.37451e-07	6.49757e-07	0	5.32193e-08	6.12068e-07	6.44618e-07	9.09683e-07					-21.8276
																																0	0	0	8.30071e-09	2.81978e-08	8.22464e-09	3.8769e-08	2.74902e-07	0	6.12334e-09	7.04236e-08	7.41688e-08	1.04667e-07					-36.5193
																																0	0	0	0	0	0	0	0	0	0	0	0	0					0
																																0	0	0	0	0	0	0	0	0	0	0	0	0					0
																																0	0	0	0	0	0	0	0	0	0	0	0	0					0
																																0	0	0	0	0	0	0	0	0	0	0	0	0					0
																																0	0	0	0	0	0	0	0	0	0	0	0	0					0
																															G15	0	0	0	2.80762e-07	9.53759e-07	2.78189e-07	1.31132e-06	9.29826e-06	0	2.07115e-07	2.382e-06	2.50868e-06	3.54024e-06				D15	7.75702e-16
																																0	0	0	2.80762e-07	9.53759e-07	2.78189e-07	1.31132e-06	9.29826e-06	0	2.07115e-07	2.382e-06	2.50868e-06	3.54024e-06					7.75702e-16
																																0	0	0	2.34504e-07	2.16641e-07	6.31892e-08	2.71033e-07	3.54967e-06	0	1.72991e-07	1.98954e-06	2.09535e-06	2.95695e-06					67.4623
																																0	0	0	1.04946e-07	2.1212e-07	6.18703e-08	7.21693e-08	8.83108e-07	0	7.74173e-08	8.90366e-07	9.37716e-07	1.3233e-06					3.09487e-15
																																0	0	0	8.30071e-09	2.81978e-08	8.22464e-09	3.8769e-08	2.74902e-07	0	6.12334e-09	7.04236e-08	7.41688e-08	1.04667e-07					-96.6521
																																0	0	0	7.05009e-08	2.63127e-07	7.6748e-08	1.34912e-07	6.40113e-07	0	5.20077e-08	5.98134e-07	6.29943e-07	8.88974e-07					-82.3384
																																0	0	0	1.6387e-08	5.56671e-08	1.62368e-08	7.65364e-08	5.42703e-07	0	1.20885e-08	1.39028e-07	1.46422e-07	2.0663e-07					-44.6398
																																0	0	0	6.93308e-09	6.40498e-09	1.86818e-09	8.01305e-09	1.04946e-07	0	5.11445e-09	5.88206e-08	6.19487e-08	8.74219e-08					16.4127
																																0	0	0	0	0	0	0	0	0	0	0	0	0					0
																																0	0	0	0	0	0	0	0	0	0	0	0	0					0
																																0	0	0	0	0	0	0	0	0	0	0	0	0					0
																																0	0	0	0	0	0	0	0	0	0	0	0	0					0
																																0	0	0	0	0	0	0	0	0	0	0	0	0					0
																															G16	0	0	0	2.34504e-07	2.16641e-07	6.31892e-08	2.71033e-07	3.54967e-06	0	1.72991e-07	1.98954e-06	2.09535e-06	2.95695e-06				D16	67.4623
																																0	0	0	2.34504e-07	2.16641e-07	6.31892e-08	2.71033e-07	3.54967e-06	0	1.72991e-07	1.98954e-06	2.09535e-06	2.95695e-06					67.4623
																																0	0	0	8.95233e-08	1.80947e-07	5.27781e-08	6.15636e-08	7.5333e-07	0	6.60404e-08	7.59521e-07	7.99913e-07	1.12883e-06					-1.76692e-15
																																0	0	0	2.22721e-08	8.09781e-08	2.36194e-08	6.02787e-08	3.56186e-07	0	1.64299e-08	1.88958e-07	1.99007e-07	2.80838e-07					-159.543
																																0	0	0	6.93308e-09	6.40498e-09	1.86818e-09	8.01305e-09	1.04946e-07	0	5.11445e-09	5.88206e-08	6.19487e-08	8.74219e-08					16.4127
																																0	0	0	1.61438e-08	5.43998e-08	1.58672e-08	7.47736e-08	5.31441e-07	0	1.19091e-08	1.36965e-07	1.44248e-07	2.03563e-07					-43.0692
																																0	0	0	1.3687e-08	1.26445e-08	3.6881e-09	1.58191e-08	2.0718e-07	0	1.00968e-08	1.16122e-07	1.22297e-07	1.72585e-07					58.1206
																																0	0	0	2.64675e-09	5.34969e-09	1.56038e-09	1.82012e-09	2.22721e-08	0	1.95248e-09	2.24552e-08	2.36493e-08	3.33739e-08					97.3354
																																0	0	0	0	0	0	0	0	0	0	0	0	0					0
																																0	0	0	0	0	0	0	0	0	0	0	0	0					0
																																0	0	0	0	0	0	0	0	0	0	0	0	0					0
																																0	0	0	0	0	0	0	0	0	0	0	0	0					0
																																0	0	0	0	0	0	0	0	0	0	0	0	0					0
																															G17	0	0	0	8.95233e-08	1.80947e-07	5.27781e-08	6.15636e-08	7.5333e-07	0	6.60404e-08	7.59521e-07	7.99913e-07	1.12883e-06				D17	-1.76692e-15
																																0	0	0	8.95233e-08	1.80947e-07	5.27781e-08	6.15636e-08	7.5333e-07	0	6.60404e-08	7.59521e-07	7.99913e-07	1.12883e-06					-1.76692e-15
																																0	0	0	1.89991e-08	6.90779e-08	2.01484e-08	5.14203e-08	3.03842e-07	0	1.40154e-08	1.61189e-07	1.69762e-07	2.39567e-07					-178.853
																																0	0	0	8.98305e-09	1.71856e-08	5.01263e-09	2.30118e-08	2.00586e-07	0	6.6267e-09	7.62127e-08	8.02658e-08	1.13271e-07					-7.79139e-15
																																0	0	0	2.64675e-09	5.34969e-09	1.56038e-09	1.82012e-09	2.22721e-08	0	1.95248e-09	2.24552e-08	2.36493e-08	3.33739e-08					256.879
																																0	0	0	1.3403e-08	1.24568e-08	3.63336e-09	1.5459e-08	2.02423e-07	0	9.88726e-09	1.13712e-07	1.19759e-07	1.69004e-07					218.673
																																0	0	0	5.22512e-09	1.05612e-08	3.08045e-09	3.59322e-09	4.39689e-08	0	3.85451e-09	4.43302e-08	4.66877e-08	6.58856e-08					119.152
																																0	0	0	5.61706e-10	2.04228e-09	5.95685e-10	1.52024e-09	8.98305e-09	0	4.14365e-10	4.76555e-09	5.01898e-09	7.08278e-09					-43.7737
																																0	0	0	0	0	0	0	0	0	0	0	0	0					0
																																0	0	0	0	0	0	0	0	0	0	0	0	0					0
																																0	0	0	0	0	0	0	0	0	0	0	0	0					0
																																0	0	0	0	0	0	0	0	0	0	0	0	0					0
																																0	0	0	0	0	0	0	0	0	0	0	0	0					0
																															G18	0	0	0	1.89991e-08	6.90779e-08	2.01484e-08	5.14203e-08	3.03842e-07	0	1.40154e-08	1.61189e-07	1.69762e-07	2.39567e-07				D18	-178.853
																																0	0	0	1.89991e-08	6.90779e-08	2.01484e-08	5.14203e-08	3.03842e-07	0	1.40154e-08	1.61189e-07	1.69762e-07	2.39567e-07					-178.853
																																0	0	0	7.66294e-09	1.46601e-08	4.27599e-09	1.96301e-08	1.71108e-07	0	5.65286e-09	6.50128e-08	6.84702e-08	9.6625e-08					3.67042e-15
																																0	0	0	5.05881e-09	6.93149e-09	2.02175e-09	4.88368e-09	6.27436e-08	0	3.73182e-09	4.29192e-08	4.52017e-08	6.37885e-08					423.563
																																0	0	0	5.61706e-10	2.04228e-09	5.95685e-10	1.52024e-09	8.98305e-09	0	4.14365e-10	4.76555e-09	5.01898e-09	7.08278e-09					-43.7737
																																0	0	0	5.10515e-09	1.0342e-08	3.01652e-09	3.53989e-09	4.30688e-08	0	3.76601e-09	4.33124e-08	4.56158e-08	6.43728e-08					114.96
																																0	0	0	1.1089e-09	4.0318e-09	1.17598e-09	3.0012e-09	1.7734e-08	0	8.18024e-10	9.40798e-09	9.9083e-09	1.39826e-08					-154.541
																																0	0	0	2.26554e-10	4.33423e-10	1.26419e-10	5.80361e-10	5.05881e-09	0	1.67126e-10	1.9221e-09	2.02431e-09	2.85671e-09					-258.921
																																0	0	0	0	0	0	0	0	0	0	0	0	0					0
																																0	0	0	0	0	0	0	0	0	0	0	0	0					0
																																0	0	0	0	0	0	0	0	0	0	0	0	0					0
																																0	0	0	0	0	0	0	0	0	0	0	0	0					0
																																0	0	0	0	0	0	0	0	0	0	0	0	0					0
																															G19	0	0	0	7.66294e-09	1.46601e-08	4.27599e-09	1.96301e-08	1.71108e-07	0	5.65286e-09	6.50128e-08	6.84702e-08	9.6625e-08				D19	3.67042e-15
																																0	0	0	7.66294e-09	1.46601e-08	4.27599e-09	1.96301e-08	1.71108e-07	0	5.65286e-09	6.50128e-08	6.84702e-08	9.6625e-08					3.67042e-15
																																0	0	0	4.31538e-09	5.91286e-09	1.72464e-09	4.16599e-09	5.3523e-08	0	3.18341e-09	3.66119e-08	3.8559e-08	5.44143e-08					474.669
																																0	0	0	1.5824e-09	3.90347e-09	1.13855e-09	1.96974e-09	1.66247e-08	0	1.16732e-09	1.34252e-08	1.41392e-08	1.99531e-08					1.51404e-14
																																0	0	0	2.26554e-10	4.33423e-10	1.26419e-10	5.80361e-10	5.05881e-09	0	1.67126e-10	1.9221e-09	2.02431e-09	2.85671e-09					-682.484
																																0	0	0	1.0862e-09	3.93923e-09	1.14898e-09	2.93892e-09	1.7408e-08	0	8.01279e-10	9.2154e-09	9.70548e-09	1.36964e-08					-580.789
																																0	0	0	4.47255e-10	8.55649e-10	2.49573e-10	1.14573e-09	9.98692e-09	0	3.29935e-10	3.79454e-09	3.99633e-09	5.63961e-09					-317.154
																																0	0	0	1.27584e-10	1.74813e-10	5.09889e-11	1.23167e-10	1.5824e-09	0	9.41172e-11	1.08243e-09	1.13999e-09	1.60875e-09					116.475
																																0	0	0	0	0	0	0	0	0	0	0	0	0					0
																																0	0	0	0	0	0	0	0	0	0	0	0	0					0
																																0	0	0	0	0	0	0	0	0	0	0	0	0					0
																																0	0	0	0	0	0	0	0	0	0	0	0	0					0
																																0	0	0	0	0	0	0	0	0	0	0	0	0					0
																															G20	0	0	0	4.31538e-09	5.91286e-09	1.72464e-09	4.16599e-09	5.3523e-08	0	3.18341e-09	3.66119e-08	3.8559e-08	5.44143e-08				D20	474.669
																																0	0	0	4.31538e-09	5.91286e-09	1.72464e-09	4.16599e-09	5.3523e-08	0	3.18341e-09	3.66119e-08	3.8559e-08	5.44143e-08					474.669
																																0	0	0	1.34986e-09	3.32983e-09	9.71233e-10	1.68028e-09	1.41816e-08	0	9.95776e-10	1.14523e-08	1.20613e-08	1.70209e-08					-8.15616e-15
																																0	0	0	4.19277e-10	1.22101e-09	3.56141e-10	1.10926e-09	7.82135e-09	0	3.09296e-10	3.55717e-09	3.74634e-09	5.28683e-09					-1124.8
																																0	0	0	1.27584e-10	1.74813e-10	5.09889e-11	1.23167e-10	1.5824e-09	0	9.41172e-11	1.08243e-09	1.13999e-09	1.60875e-09					116.475
																																0	0	0	4.39031e-10	8.38134e-10	2.44464e-10	1.11942e-09	9.77071e-09	0	3.23868e-10	3.72477e-09	3.92285e-09	5.53592e-09					-305.998
																																0	0	0	2.51872e-10	3.4511e-10	1.00661e-10	2.43152e-10	3.12393e-09	0	1.85803e-10	2.13689e-09	2.25053e-09	3.17595e-09					410.67
																																0	0	0	3.99085e-11	9.8446e-11	2.87144e-11	4.96772e-11	4.19277e-10	0	2.944e-11	3.38586e-10	3.56592e-10	5.03221e-10					688.172
																																0	0	0	0	0	0	0	0	0	0	0	0	0					0
																																0	0	0	0	0	0	0	0	0	0	0	0	0					0
																																0	0	0	0	0	0	0	0	0	0	0	0	0					0
																																0	0	0	0	0	0	0	0	0	0	0	0	0					0
																																0	0	0	0	0	0	0	0	0	0	0	0	0					0
																															Integral flow matrix N	1	0	1	0.879901	0.678948	0.198033	0.192939	1.06494	0.146956	0.0198127	0.227863	0.239981	0.338661				Integral flow matrix U	345.685
																																0	1	1	0.879901	0.678948	0.198033	0.192939	1.06494	0.146956	0.0198127	0.227863	0.239981	0.338661					344.685
																																0	0	1	0.879901	0.678948	0.198033	0.192939	1.06494	0.146956	0.0198127	0.227863	0.239981	0.338661					344.685
																																0	0	0	1.03148	0.795913	0.232149	0.226177	1.2484	0	0.0232259	0.267118	0.281324	0.397003					-817.058
																																0	0	0	0.0260142	1.02007	0.00585483	0.00570422	1.03148	0	0.0191904	0.220706	0.232443	0.328023					-411.234
																																0	0	0	0.0507044	0.0391244	1.01141	0.985392	2.01047	0	0.0374041	0.430179	0.453056	0.639352					-644.355
																																0	0	0	0.0513563	0.0396275	0.0115584	1.01126	2.03632	0	0.037885	0.43571	0.458881	0.647572					67.9002
																																0	0	0	0.0260142	0.020073	0.00585484	0.00570422	1.03148	0	0.0191904	0.220706	0.232443	0.328023					584.679
																																0	0	0	0	0	0	0	0	1	0	0	0	0					0
																																0	0	0	0	0	0	0	0	0	1	0	0	0					0
																																0	0	0	0	0	0	0	0	0	0	1	0	0					0
																																0	0	0	0	0	0	0	0	0	0	0	1	0					0
																																0	0	0	0	0	0	0	0	0	0	0	0	1					0
																															Total flow	28.6331																	+
																															Direct flow	8.772	Only 8 units of direct flow (dimensionless)																+
																															Indirect flow	19.8611	Dominance of indirectness of network non-locality - see the importance of indirect flows																+
																																																	-
																															For FCI	0	0	0	0	0	0	0	0	0	0	0	0	0					-
																																0	0	0	0	0	0	0	0	0	0	0	0	0					-
																																0	0	0	0	0	0	0	0	0	0	0	0	0					+
																																0	0	0	1.1	0	0	0	0	0	0	0	0	0					+
																																0	0	0	0	0.547192	0	0	0	0	0	0	0	0					0
																																0	0	0	0	0	0.0915127	0	0	0	0	0	0	0					0
																																0	0	0	0	0	0	0.0879948	0	0	0	0	0	0					0
																																0	0	0	0	0	0	0	1.33132	0	0	0	0	0					0
																																0	0	0	0	0	0	0	0	0	0	0	0	0					0
																																0	0	0	0	0	0	0	0	0	0	0	0	0
																																0	0	0	0	0	0	0	0	0	0	0	0	0					++
																																0	0	0	0	0	0	0	0	0	0	0	0	0					++
																																0	0	0	0	0	0	0	0	0	0	0	0	0					+-
																																																	--
																															TSTcycling	3.15802																	-+
																															TSTflow	204.292																	-+
																															FCI	0.0154584																	++
																																																	++
																																0	0	0	0.879901	0.678948	0.198033	0.192939	1.06494	0.146956	0.0198127	0.227863	0.239981	0.338661					0-
																																0	0	0	0.879901	0.678948	0.198033	0.192939	1.06494	0.146956	0.0198127	0.227863	0.239981	0.338661					0-
																																0	0	0	0.0268578	0.678948	0.198033	0.192939	1.06494	0	0.0198127	0.227863	0.239981	0.338661					0-
																																0	0	0	0.0314847	0.0242942	0.00708605	0.226177	1.2484	0	0.0232259	0.267118	0.281324	0.397003					0-
																																0	0	0	0.0260142	0.020073	0.00585483	0.00570422	0.0314847	0	0.0191904	0.220706	0.232443	0.328023					0-
																																0	0	0	0.0507044	0.0391244	0.0114117	0.0111181	1.98475	0	0.0374041	0.430179	0.453056	0.639352				2019	Imports
																																0	0	0	0.0513563	0.0396275	0.0115584	0.0112611	0.062156	0	0.037885	0.43571	0.458881	0.647572				Imports	M
																																0	0	0	0.000794049	0.020073	0.00585484	0.00570422	0.0314847	0	0.000585761	0.00673676	0.00709502	0.0100125				DE	M
																																0	0	0	0	0	0	0	0	0	0	0	0	0				DMI	EE
																																0	0	0	0	0	0	0	0	0	0	0	0	0				PM	C
																																0	0	0	0	0	0	0	0	0	0	0	0	0				eUse	ED
																																0	0	0	0	0	0	0	0	0	0	0	0	0				mUse	ED
																																0	0	0	0	0	0	0	0	0	0	0	0	0				Material stocks	M
																																																Int/Out	M
																															Dominance effects DI	2.26415																Exports
																																																wExports
																																																water vapor
																																																DPOe
																																																DPOw
																																																exploitative	+-
																																																exploited	-+
																																																mutualist	++
																																																competitive	--
																																																Mututalism index M
																																																Synergism index S
																																																	All nodes are mutualistic with themselves
																																																	Imports is exploited by DMI, exploitative of eUse and mUse, competitive with PM, and mutualistic with DE, Material stocks, and Int/Out
																																																	DE is exploited by DMI, exploitative of eUse and mUse, competitive with PM, and mutualistic with DE, Material stocks, and Int/Out
																																																	DMI is exploited by PM, exploitative of Imports and DE, competitive with eUse, mUse, and Material stocks, and mutualistic with DMI
																																																	PM is exploited by eUse and mUse, is exploitative of DMI, is competitive with Imports, DE, Material stocks and Int/Out, and is mutualistic with itself only
																																																	eUse is exploited by Imports, DE, and Int/Out, is exploitative of PM, is competitive with DMI, and is mutualistic with mUse and Material stocks
																																																	mUse is exploited by Imports, DE, and Material Stocks, is exploitative of PM, is competitive with DMI, and Int/Out, and is mutualistic with eUse
																																																	Material stocs are not exploited by any other node, are exploitative of mUse, are competitive with DMI and PM, and are mutualistic with Imports, DE, eUse, and Int/Out
																																																	Int/Out are exploited by DMI, exploitative of eUse, competitive with PM and mUse, and mutualistic with Imports, DE, and Material stocks
[truncated: 12 more columns]

## Sheet: Scenario 2
	Tij (kt/year)	Imports	DE	DMI	PM	eUse	mUse	Material stocks	Int/Out	Exports	wExports	water vapor	DPOe	DPOw	Output yi																	Imports	DE	DMI	PM	eUse	mUse	Material stocks	Int/Out	Exports	wExports	water vapor	DPOe	DPOw	Output yi	Ti.
	Input zi	9.38215	30.0115	0	0	0	0	0	0	0	0	0	0	0	39.3936	Ti.				Metric name	Symbol	Value	Units	Definition							Input zi	9.38215	30.0115	0	0	0	0	0	0	0	0	0	0	0	0
	Imports	0	0	9.38215	0	0	0	0	0	0	0	0	0	0	0	9.38215				All flows leaving node i at time t	ΣTi.	243.921	kt/year	All flows leaving node i at time t							Imports	0	0	9.38215	0	0	0	0	0	0	0	0	0	0	0	9.38215
	DE	0	0	30.0115	0	0	0	0	0	0	0	0	0	0	0	30.0115				All flows entering node j at time t	ΣT.j	244.065	kt/year	All flows entering node j at time t							DE	0	0	30.0115	0	0	0	0	0	0	0	0	0	0	0	30.0115
	DMI	0	0	0	33.4499	0	0	0	0	5.94375	0	0	0	0	0	39.3936				Total system throughput	T..	274.484	kt/year	total activity of the system							DMI	0	0	0	33.4499	0	0	0	0	5.94375	0	0	0	0	0	39.3936
	PM	0	0	0	0	26.5563	7.84878	0	0	0	0	0	0	0	0	34.405				Total system flow diversity	H	2.78452	bits	capacity of the system for evolution or self-organization							PM	0	0	0	0	26.5563	7.84878	0	0	0	0	0	0	0	0	34.405
	eUse	0	0	0	0	0	0	0	26.5563	0	0	0	0	0	0	26.5563				Average mutual information	X (AMI)	2.07944	bits	addresses issues of sustainability by articulated pathways with more asymmetric flow							eUse	0	0	0	0	0	0	0	26.5563	0	0	0	0	0	0	26.5563
	mUse	0	0	0	0	0	0	7.65049	0.198297	0	0	0	0	0	0	7.84878				System redundancy	Hc	0.70508	bits	number of pathways in the system that lead to a more uniform flow that allow it to persist							mUse	0	0	0	0	0	0	7.65049	0.198297	0	0	0	0	0	0	7.84878
	Material stocks	0	0	0	0	0	0	0	15.6	0	0	0	0	0	0	15.6				Average path length	APL = T.. / Sum(Input)	4.99376	-	system's ability to do more work with given resources							Material stocks	0	0	0	0	0	0	0	15.6	0	0	0	0	0	0	15.6
	Int/Out	0	0	0	1.1	0	0	0	0	0	0.740227	9.1421	8.81538	13.7272	0	33.5249					H = X + Φ	2.78452	-								Int/Out	0	0	0	1.1	0	0	0	0	0	0.740227	9.1421	8.81538	13.7272	0	33.5249
	Exports	0	0	0	0	0	0	0	0	0	0	0	0	0	5.94375	0					Check H	0	-								Exports	0	0	0	0	0	0	0	0	0	0	0	0	0	5.94375	0
	wExports	0	0	0	0	0	0	0	0	0	0	0	0	0	0.740227	0				Relative order	α = X / (X + Hc)	0.746786	-								wExports	0	0	0	0	0	0	0	0	0	0	0	0	0	0.740227	0
	water vapor	0	0	0	0	0	0	0	0	0	0	0	0	0	9.1421	0				Theoretical resilience / robustness	R = - α * ln(α)	0.218044	-								water vapor	0	0	0	0	0	0	0	0	0	0	0	0	0	9.1421	0
	DPOe	0	0	0	0	0	0	0	0	0	0	0	0	0	8.81538	0				TST,flow no double counting		196.722	kt/year								DPOe	0	0	0	0	0	0	0	0	0	0	0	0	0	8.81538	0
	DPOw	0	0	0	0	0	0	0	0	0	0	0	0	0	13.7272	0															DPOw	0	0	0	0	0	0	0	0	0	0	0	0	0	13.7272	0
	T.j	9.38215	30.0115	39.3936	34.5499	26.5563	7.84878	7.65049	42.3546	5.94375	0.740227	9.1421	8.81538	13.7272			8.82966			Capacity	C	764.308	kt/year bits	Potential for system development							T.j	0	0	39.3936	34.5499	26.5563	7.84878	7.65049	42.3546	5.94375	0.740227	9.1421	8.81538	13.7272
		1	1	1	1	1	1	1	1	1	1	1	1	1			7.94951			Ascendency	A	570.774	kt/year bits	sufﬁcient directed power to maintain its integrity over time / increase in effective orderly performance
	H	0	0	0.166484	0	0	0	0	0	0	0	0	0	0						Reserve	Φ	193.534	kt/year bits	ﬂexible actions that can be used to meet the exigencies of novel disturbances
		0	0	0.34913	0	0	0	0	0	0	0	0	0	0							C = A + Φ	764.308									Identity matrix I	1	0	0	0	0	0	0	0	0	0	0	0	0
		0	0	0	0.370059	0	0	0	0	0.119731	0	0	0	0							Check C	0										0	1	0	0	0	0	0	0	0	0	0	0	0
		0	0	0	0	0.326008	0.146636	0	0	0	0	0	0	0						Relative order	α = A / (A + Φ)	0.746786										0	0	1	0	0	0	0	0	0	0	0	0	0
		0	0	0	0	0	0	0	0.326008	0	0	0	0	0						Theoretical resilience / robustness	R = - α * ln(α)	0.218044										0	0	0	1	0	0	0	0	0	0	0	0	0
		0	0	0	0	0	0	0.143961	0.00753848	0	0	0	0	0						number of roles	n	4.22644										0	0	0	0	1	0	0	0	0	0	0	0	0
		0	0	0	0	0	0	0	0.235128	0	0	0	0	0						number of links	c	1.27681										0	0	0	0	0	1	0	0	0	0	0	0	0
		0	0	0	0.0319121	0	0	0	0	0	0.0230159	0.16347	0.159314	0.216128																		0	0	0	0	0	0	1	0	0	0	0	0	0
		0	0	0	0	0	0	0	0	0	0	0	0	0																		0	0	0	0	0	0	0	1	0	0	0	0	0
		0	0	0	0	0	0	0	0	0	0	0	0	0																		0	0	0	0	0	0	0	0	1	0	0	0	0
		0	0	0	0	0	0	0	0	0	0	0	0	0																		0	0	0	0	0	0	0	0	0	1	0	0	0
		0	0	0	0	0	0	0	0	0	0	0	0	0																		0	0	0	0	0	0	0	0	0	0	1	0	0
		0	0	0	0	0	0	0	0	0	0	0	0	0																		0	0	0	0	0	0	0	0	0	0	0	1	0
																																0	0	0	0	0	0	0	0	0	0	0	0	1
	AMI	0	0	0.0957304	0	0	0	0	0	0	0	0	0	0
		0	0	0.306221	0	0	0	0	0	0	0	0	0	0																	Flow intensity matrix G	0	0	1	0	0	0	0	0	0	0	0	0	0				Direct utility matrix D1	0
		0	0	0	0.335616	0	0	0	0	0.0606468	0	0	0	0																		0	0	1	0	0	0	0	0	0	0	0	0	0					0
		0	0	0	0	0.289865	0.0856704	0	0	0	0	0	0	0																		0	0	0	0.849119	0	0	0	0	0.150881	0	0	0	0					-0.192353
		0	0	0	0	0	0	0	0.26085	0	0	0	0	0																		0	0	0	0	0.768636	0.227173	0	0	0	0	0	0	0					0
		0	0	0	0	0	0	0.142932	-0.00188598	0	0	0	0	0																		0	0	0	0	0	0	0	1	0	0	0	0	0					0
		0	0	0	0	0	0	0	0.153232	0	0	0	0	0																		0	0	0	0	0	0	0.974735	0.0252646	0	0	0	0	0					0
		0	0	0	-0.00777331	0	0	0	0	0	0.00818049	0.101032	0.0974218	0.151704																		0	0	0	0	0	0	0	2.03909	0	0	0	0	0					0
		0	0	0	0	0	0	0	0	0	0	0	0	0																		0	0	0	0.0259712	0	0	0	0	0	0.0174769	0.215847	0.208133	0.324102					0
		0	0	0	0	0	0	0	0	0	0	0	0	0																		0	0	0	0	0	0	0	0	0	0	0	0	0					0
		0	0	0	0	0	0	0	0	0	0	0	0	0																		0	0	0	0	0	0	0	0	0	0	0	0	0					0
		0	0	0	0	0	0	0	0	0	0	0	0	0																		0	0	0	0	0	0	0	0	0	0	0	0	0					0
		0	0	0	0	0	0	0	0	0	0	0	0	0																		0	0	0	0	0	0	0	0	0	0	0	0	0					0
																																0	0	0	0	0	0	0	0	0	0	0	0	0					0
	Hc	0	0	0.0707536	0	0	0	0	0	0	0	0	0	0
		0	0	0.0429093	0	0	0	0	0	0	0	0	0	0																	G2	0	0	0	0.849119	0	0	0	0	0.150881	0	0	0	0				D2	-0.192353
		0	0	0	0.0344439	0	0	0	0	0.0590839	0	0	0	0												Probability of input flows						0	0	0	0.849119	0	0	0	0	0.150881	0	0	0	0					-0.192353
		0	0	0	0	0.0361426	0.060966	0	0	0	0	0	0	0						Total inflow of node i	Ti,in					reaching other compartments						0	0	0	0	0.652663	0.192897	0	0	0	0	0	0	0					0
		0	0	0	0	0	0	0	0.0651575	0	0	0	0	0						Total outflow of node i	Ti,out					in … n steps						0	0	0	0	0	0	0.221433	0.774376	0	0	0	0	0					0.187012
		0	0	0	0	0	0	0.00102897	0.00942446	0	0	0	0	0																		0	0	0	0.0259712	0	0	0	0	0	0.0174769	0.215847	0.208133	0.324102					0
		0	0	0	0	0	0	0	0.0818959	0	0	0	0	0																		0	0	0	0.000656154	0	0	0	1.98757	0	0.000441548	0.00545329	0.00525841	0.00818832					0
		0	0	0	0.0396854	0	0	0	0	0	0.0148354	0.0624374	0.0618922	0.0644238																		0	0	0	0.0529576	0	0	0	0	0	0.0356369	0.44013	0.424401	0.660872					0
		0	0	0	0	0	0	0	0	0	0	0	0	0																		0	0	0	0	0.0199624	0.00589995	0	0	0	0	0	0	0					0
		0	0	0	0	0	0	0	0	0	0	0	0	0																		0	0	0	0	0	0	0	0	0	0	0	0	0					0
		0	0	0	0	0	0	0	0	0	0	0	0	0																		0	0	0	0	0	0	0	0	0	0	0	0	0					0
		0	0	0	0	0	0	0	0	0	0	0	0	0																		0	0	0	0	0	0	0	0	0	0	0	0	0					0
		0	0	0	0	0	0	0	0	0	0	0	0	0																		0	0	0	0	0	0	0	0	0	0	0	0	0					0
																																0	0	0	0	0	0	0	0	0	0	0	0	0					0
																															G3	0	0	0	0	0.652663	0.192897	0	0	0	0	0	0	0				D3	0
																					a	R										0	0	0	0	0.652663	0.192897	0	0	0	0	0	0	0					0
																					1e-11	2.53284e-10	3.65412e-10	-25.3284								0	0	0	0	0	0	0.188023	0.657537	0	0	0	0	0					0.278971
																					0.01	0.0460517	0.0664386	-4.60517								0	0	0	0.0201115	0	0	0	0.451521	0	0.0135337	0.167147	0.161173	0.250977					0
																					0.02	0.0782405	0.112877	-3.91202								0	0	0	0	0.0199624	0.00589995	0	0	0	0	0	0	0					-0.187012
																					0.03	0.105197	0.151767	-3.50656								0	0	0	0.0516196	0.000504344	0.00014906	0	0	0	0.0347366	0.429011	0.413679	0.644175					-0.187012
																					0.04	0.128755	0.185754	-3.21888								0	0	0	0	0.0407051	0.0120305	0	0	0	0	0	0	0					0
																					0.05	0.149787	0.216096	-2.99573								0	0	0	0	0	0	0.00575089	0.0201115	0	0	0	0	0					0.00613614
																					0.06	0.168805	0.243534	-2.81341								0	0	0	0	0	0	0	0	0	0	0	0	0					0
																					0.07	0.186148	0.268555	-2.65926								0	0	0	0	0	0	0	0	0	0	0	0	0					0
																					0.08	0.202058	0.291508	-2.52573								0	0	0	0	0	0	0	0	0	0	0	0	0					0
																					0.09	0.216715	0.312654	-2.40795								0	0	0	0	0	0	0	0	0	0	0	0	0					0
																					0.1	0.230259	0.332193	-2.30259								0	0	0	0	0	0	0	0	0	0	0	0	0					0
																					0.11	0.2428	0.350287	-2.20727
																					0.12	0.254432	0.367067	-2.12026							G4	0	0	0	0	0	0	0.188023	0.657537	0	0	0	0	0				D4	0.278971
																					0.13	0.265229	0.382644	-2.04022								0	0	0	0	0	0	0.188023	0.657537	0	0	0	0	0					0.278971
																					0.14	0.275256	0.39711	-1.96611								0	0	0	0.017077	0	0	0	0.383395	0	0.0114917	0.141927	0.136855	0.213109					0
																					0.15	0.284568	0.410545	-1.89712								0	0	0	0.0117266	0.0154584	0.00456878	0	0	0	0.0078912	0.0974595	0.0939765	0.146339					-0.458434
																					0.16	0.293213	0.423017	-1.83258								0	0	0	0	0	0	0.00575089	0.0201115	0	0	0	0	0					0.00613614
																					0.17	0.301233	0.434587	-1.77196								0	0	0	0	0.0396767	0.0117266	0.000145294	0.00050811	0	0	0	0	0					0.000155027
																					0.18	0.308664	0.445308	-1.7148								0	0	0	0	0	0	0.0117266	0.0410091	0	0	0	0	0					0.0978499
																					0.19	0.315539	0.455226	-1.66073								0	0	0	0.00052232	0	0	0	0.0117266	0	0.000351487	0.004341	0.00418587	0.00651817					0.149245
																					0.2	0.321888	0.464386	-1.60944								0	0	0	0	0	0	0	0	0	0	0	0	0					0
																					0.21	0.327736	0.472823	-1.56065								0	0	0	0	0	0	0	0	0	0	0	0	0					0
																					0.22	0.333108	0.480573	-1.51413								0	0	0	0	0	0	0	0	0	0	0	0	0					0
																					0.23	0.338025	0.487668	-1.46968								0	0	0	0	0	0	0	0	0	0	0	0	0					0
																					0.24	0.342508	0.494134	-1.42712								0	0	0	0	0	0	0	0	0	0	0	0	0					0
																					0.25	0.346574	0.5	-1.38629
																					0.26	0.350239	0.505288	-1.34707							G5	0	0	0	0.017077	0	0	0	0.383395	0	0.0114917	0.141927	0.136855	0.213109				D5	0
																					0.27	0.35352	0.510022	-1.30933								0	0	0	0.017077	0	0	0	0.383395	0	0.0114917	0.141927	0.136855	0.213109					0
																					0.28	0.35643	0.51422	-1.27297								0	0	0	0.00995725	0.013126	0.00387944	0	0	0	0.00670057	0.0827547	0.0797973	0.124259					-0.563555
																					0.29	0.358984	0.517904	-1.23787								0	0	0	0	0.00901346	0.00266396	0.00445335	0.0155738	0	0	0	0	0					-6.48829e-19
																					0.3	0.361192	0.52109	-1.20397								0	0	0	0.00052232	0	0	0	0.0117266	0	0.000351487	0.004341	0.00418587	0.00651817					0.607679
																					0.31	0.363067	0.523795	-1.17118								0	0	0	1.31962e-05	0	0	0.0114303	0.0402692	0	8.88018e-06	0.000109674	0.000105754	0.000164679					0.557582
																					0.32	0.364619	0.526034	-1.13943								0	0	0	0.00106506	0	0	0	0.0239115	0	0.000716711	0.00885168	0.00853534	0.0132911					0.149169
																					0.33	0.365859	0.527822	-1.10866								0	0	0	0.000304553	0.000401474	0.000118657	0	0	0	0.000204944	0.00253114	0.00244069	0.0038006					-0.0654355
																					0.34	0.366795	0.529174	-1.07881								0	0	0	0	0	0	0	0	0	0	0	0	0					0
																					0.35	0.367438	0.530101	-1.04982								0	0	0	0	0	0	0	0	0	0	0	0	0					0
																					0.36	0.367794	0.530615	-1.02165								0	0	0	0	0	0	0	0	0	0	0	0	0					0
																					0.37	0.367873	0.530729	-0.994252								0	0	0	0	0	0	0	0	0	0	0	0	0					0
																					0.38	0.367682	0.530453	-0.967584								0	0	0	0	0	0	0	0	0	0	0	0	0					0
																					0.39	0.367227	0.529797	-0.941609
																					0.4	0.366516	0.528771	-0.916291							G6	0	0	0	0.00995725	0.013126	0.00387944	0	0	0	0.00670057	0.0827547	0.0797973	0.124259				D6	-0.563555
																					0.41	0.365555	0.527385	-0.891598								0	0	0	0.00995725	0.013126	0.00387944	0	0	0	0.00670057	0.0827547	0.0797973	0.124259					-0.563555
																					0.42	0.36435	0.525646	-0.867501								0	0	0	0	0.0076535	0.00226201	0.00378142	0.013224	0	0	0	0	0					0
																					0.43	0.362907	0.523564	-0.84397								0	0	0	0.000404472	0	0	0.00259665	0.0181615	0	0.000272183	0.00336157	0.00324143	0.00504751					1.14625
																					0.44	0.361231	0.521147	-0.820981								0	0	0	0.000304553	0.000401474	0.000118657	0	0	0	0.000204944	0.00253114	0.00244069	0.0038006					-0.0654355
																					0.45	0.359328	0.518401	-0.798508								0	0	0	0.00104584	1.01431e-05	2.99782e-06	0	0.0233074	0	0.000703782	0.00869199	0.00838136	0.0130513					0.143747
																					0.46	0.357203	0.515335	-0.776529								0	0	0	0.000621011	0.00081864	0.000241952	0	0	0	0.000417899	0.00516122	0.00497677	0.00774976					-0.338883
																					0.47	0.354861	0.511956	-0.755023								0	0	0	0	0.000234091	6.91862e-05	0.000115659	0.000404472	0	0	0	0	0					-0.554075
																					0.48	0.352305	0.508269	-0.733969								0	0	0	0	0	0	0	0	0	0	0	0	0					0
																					0.49	0.349541	0.504282	-0.71335								0	0	0	0	0	0	0	0	0	0	0	0	0					0
																					0.5	0.346574	0.5	-0.693147								0	0	0	0	0	0	0	0	0	0	0	0	0					0
																					0.51	0.343406	0.49543	-0.673345								0	0	0	0	0	0	0	0	0	0	0	0	0					0
																					0.52	0.340042	0.490577	-0.653926								0	0	0	0	0	0	0	0	0	0	0	0	0					0
																					0.53	0.336485	0.485446	-0.634878
																					0.54	0.332741	0.480043	-0.616186							G7	0	0	0	0	0.0076535	0.00226201	0.00378142	0.013224	0	0	0	0	0				D7	0
																					0.55	0.32881	0.474373	-0.597837								0	0	0	0	0.0076535	0.00226201	0.00378142	0.013224	0	0	0	0	0					0
																					0.56	0.324698	0.468441	-0.579818								0	0	0	0.000343445	0	0	0.00220487	0.0154213	0	0.000231115	0.00285437	0.00275236	0.00428594					1.32539
																					0.57	0.320408	0.462251	-0.562119								0	0	0	0.000471677	0.000310892	9.1885e-05	0	0.0052948	0	0.000317408	0.00392011	0.00378002	0.00588619					-2.18995e-18
																					0.58	0.315942	0.455808	-0.544727								0	0	0	0	0.000234091	6.91862e-05	0.000115659	0.000404472	0	0	0	0	0					-1.70033
																					0.59	0.311303	0.449116	-0.527633								0	0	0	0.000605321	0.000803872	0.000237587	2.92208e-06	1.02188e-05	0	0.000407341	0.00503082	0.00485103	0.00755396					-1.49057
																					0.6	0.306495	0.442179	-0.510826								0	0	0	0	0.000477331	0.000141077	0.000235839	0.000824753	0	0	0	0	0					-0.624571
																					0.61	0.301521	0.435002	-0.494296								0	0	0	1.05046e-05	0	0	6.74382e-05	0.000471677	0	7.06892e-06	8.7304e-05	8.4184e-05	0.00013109					0.246285
																					0.62	0.296382	0.427589	-0.478036								0	0	0	0	0	0	0	0	0	0	0	0	0					0
																					0.63	0.291082	0.419943	-0.462035								0	0	0	0	0	0	0	0	0	0	0	0	0					0
																					0.64	0.285624	0.412068	-0.446287								0	0	0	0	0	0	0	0	0	0	0	0	0					0
																					0.65	0.280009	0.403967	-0.430783								0	0	0	0	0	0	0	0	0	0	0	0	0					0
																					0.66	0.27424	0.395645	-0.415515								0	0	0	0	0	0	0	0	0	0	0	0	0					0
																					0.67	0.26832	0.387104	-0.400478
																					0.68	0.26225	0.378347	-0.385662							G8	0	0	0	0.000343445	0	0	0.00220487	0.0154213	0	0.000231115	0.00285437	0.00275236	0.00428594				D8	1.32539
																					0.69	0.256034	0.369379	-0.371064								0	0	0	0.000343445	0	0	0.00220487	0.0154213	0	0.000231115	0.00285437	0.00275236	0.00428594					1.32539
																					0.7	0.249672	0.360201	-0.356675								0	0	0	0.00040051	0.000263984	7.80213e-05	0	0.00449591	0	0.000269517	0.00332864	0.00320968	0.00499807					-7.78595e-18
																					0.71	0.243168	0.350817	-0.34249								0	0	0	0.000137512	0.000362548	0.000107152	8.95635e-05	0.000313213	0	9.25367e-05	0.00114287	0.00110202	0.00171605					-2.94894
																					0.72	0.236523	0.34123	-0.328504								0	0	0	1.05046e-05	0	0	6.74382e-05	0.000471677	0	7.06892e-06	8.7304e-05	8.4184e-05	0.00013109					0.246285
																					0.73	0.229739	0.331443	-0.314711								0	0	0	2.65396e-07	0.000465272	0.000137512	0.000231584	0.000815833	0	1.78594e-07	2.2057e-06	2.12688e-06	3.31194e-06					-0.602569
																					0.74	0.222818	0.321458	-0.301105								0	0	0	2.14198e-05	0	0	0.000137512	0.000961791	0	1.44141e-05	0.00017802	0.000171658	0.000267304					0.977284
																					0.75	0.215762	0.311278	-0.287682								0	0	0	1.225e-05	8.07424e-06	2.38637e-06	0	0.000137512	0	8.24346e-06	0.00010181	9.81717e-05	0.000152872					1.64633
																					0.76	0.208572	0.300906	-0.274437								0	0	0	0	0	0	0	0	0	0	0	0	0					0
																					0.77	0.201251	0.290344	-0.261365								0	0	0	0	0	0	0	0	0	0	0	0	0					0
																					0.78	0.1938	0.279594	-0.248461								0	0	0	0	0	0	0	0	0	0	0	0	0					0
																					0.79	0.186221	0.26866	-0.235722								0	0	0	0	0	0	0	0	0	0	0	0	0					0
																					0.8	0.178515	0.257542	-0.223144								0	0	0	0	0	0	0	0	0	0	0	0	0					0
																					0.81	0.170684	0.246245	-0.210721
																					0.82	0.16273	0.234769	-0.198451							G9	0	0	0	0.00040051	0.000263984	7.80213e-05	0	0.00449591	0	0.000269517	0.00332864	0.00320968	0.00499807				D9	-7.78595e-18
																					0.83	0.154654	0.223118	-0.18633								0	0	0	0.00040051	0.000263984	7.80213e-05	0	0.00449591	0	0.000269517	0.00332864	0.00320968	0.00499807					-7.78595e-18
																					0.84	0.146457	0.211293	-0.174353								0	0	0	0.000116764	0.000307847	9.0985e-05	7.60501e-05	0.000265955	0	7.85746e-05	0.000970429	0.000935748	0.00145713					-3.33206
																					0.85	0.138141	0.199295	-0.162519								0	0	0	8.13453e-06	0.000105697	3.12391e-05	0.000104445	0.000547883	0	5.474e-06	6.76061e-05	6.519e-05	0.000101513					3.2512e-17
																					0.86	0.129708	0.187129	-0.150823								0	0	0	1.225e-05	8.07424e-06	2.38637e-06	0	0.000137512	0	8.24346e-06	0.00010181	9.81717e-05	0.000152872					4.59528
																					0.87	0.121158	0.174794	-0.139262								0	0	0	2.11882e-05	2.03993e-07	6.02907e-08	0.000134038	0.000940966	0	1.42582e-05	0.000176095	0.000169802	0.000264413					3.94313
																					0.88	0.112493	0.162294	-0.127833								0	0	0	2.49789e-05	1.64641e-05	4.866e-06	0	0.0002804	0	1.68091e-05	0.0002076	0.00020018	0.000311718					1.94184
																					0.89	0.103715	0.149629	-0.116534								0	0	0	3.57137e-06	9.41583e-06	2.78287e-06	2.32607e-06	8.13453e-06	0	2.40329e-06	2.96816e-05	2.86209e-05	4.4568e-05					-0.743041
																					0.9	0.0948245	0.136803	-0.105361								0	0	0	0	0	0	0	0	0	0	0	0	0					0
																					0.91	0.0858227	0.123816	-0.0943107								0	0	0	0	0	0	0	0	0	0	0	0	0					0
																					0.92	0.0767111	0.110671	-0.0833816								0	0	0	0	0	0	0	0	0	0	0	0	0					0
																					0.93	0.0674907	0.0973686	-0.0725707								0	0	0	0	0	0	0	0	0	0	0	0	0					0
																					0.94	0.0581629	0.0839113	-0.0618754								0	0	0	0	0	0	0	0	0	0	0	0	0					0
																					0.95	0.0487286	0.0703006	-0.0512933
																					0.96	0.0391891	0.0565379	-0.040822							G10	0	0	0	0.000116764	0.000307847	9.0985e-05	7.60501e-05	0.000265955	0	7.85746e-05	0.000970429	0.000935748	0.00145713				D10	-3.33206
																					0.97	0.0295454	0.042625	-0.0304592								0	0	0	0.000116764	0.000307847	9.0985e-05	7.60501e-05	0.000265955	0	7.85746e-05	0.000970429	0.000935748	0.00145713					-3.33206
																					0.98	0.0197987	0.0285634	-0.0202027								0	0	0	6.90718e-06	8.97493e-05	2.65257e-05	8.86863e-05	0.000465218	0	4.64807e-06	5.74056e-05	5.53541e-05	8.61966e-05					-5.5169e-18
																																0	0	0	1.42292e-05	6.2525e-06	1.84794e-06	3.04498e-05	0.000319459	0	9.57531e-06	0.000118259	0.000114033	0.00017757					7.70981
																																0	0	0	3.57137e-06	9.41583e-06	2.78287e-06	2.32607e-06	8.13453e-06	0	2.40329e-06	2.96816e-05	2.86209e-05	4.4568e-05					-0.743041
																																0	0	0	2.4438e-05	1.6286e-05	4.81338e-06	5.87674e-08	0.000273521	0	1.64452e-05	0.000203105	0.000195846	0.000304969					1.87401
																																0	0	0	7.28232e-06	1.91997e-05	5.67452e-06	4.74307e-06	1.6587e-05	0	4.90052e-06	6.05234e-05	5.83604e-05	9.0878e-05					-2.67682
																																0	0	0	2.11264e-07	2.74508e-06	8.11317e-07	2.71257e-06	1.42292e-05	0	1.42166e-07	1.75581e-06	1.69306e-06	2.63642e-06					-4.567
																																0	0	0	0	0	0	0	0	0	0	0	0	0					0
																																0	0	0	0	0	0	0	0	0	0	0	0	0					0
																																0	0	0	0	0	0	0	0	0	0	0	0	0					0
																																0	0	0	0	0	0	0	0	0	0	0	0	0					0
																																0	0	0	0	0	0	0	0	0	0	0	0	0					0
																															G11	0	0	0	6.90718e-06	8.97493e-05	2.65257e-05	8.86863e-05	0.000465218	0	4.64807e-06	5.74056e-05	5.53541e-05	8.61966e-05				D11	-5.5169e-18
																																0	0	0	6.90718e-06	8.97493e-05	2.65257e-05	8.86863e-05	0.000465218	0	4.64807e-06	5.74056e-05	5.53541e-05	8.61966e-05					-5.5169e-18
																																0	0	0	1.20823e-05	5.30911e-06	1.56912e-06	2.58555e-05	0.000271258	0	8.13057e-06	0.000100416	9.68272e-05	0.000150778					8.6283
																																0	0	0	8.29674e-06	1.09371e-05	3.23249e-06	1.80126e-06	6.8389e-05	0	5.58315e-06	6.89542e-05	6.64899e-05	0.000103537					-4.10748e-17
																																0	0	0	2.11264e-07	2.74508e-06	8.11317e-07	2.71257e-06	1.42292e-05	0	1.42166e-07	1.75581e-06	1.69306e-06	2.63642e-06					-12.2768
																																0	0	0	7.10367e-06	1.8784e-05	5.55165e-06	4.69177e-06	1.65274e-05	0	4.7803e-06	5.90386e-05	5.69287e-05	8.86486e-05					-10.4344
																																0	0	0	4.30785e-07	5.59746e-06	1.65434e-06	5.53116e-06	2.90146e-05	0	2.8989e-07	3.58025e-06	3.45231e-06	5.37588e-06					-5.48604
																																0	0	0	3.6955e-07	1.62385e-07	4.79934e-08	7.90819e-07	8.29674e-06	0	2.48682e-07	3.07133e-06	2.96157e-06	4.61171e-06					2.07607
																																0	0	0	0	0	0	0	0	0	0	0	0	0					0
																																0	0	0	0	0	0	0	0	0	0	0	0	0					0
																																0	0	0	0	0	0	0	0	0	0	0	0	0					0
																																0	0	0	0	0	0	0	0	0	0	0	0	0					0
																																0	0	0	0	0	0	0	0	0	0	0	0	0					0
																															G12	0	0	0	1.20823e-05	5.30911e-06	1.56912e-06	2.58555e-05	0.000271258	0	8.13057e-06	0.000100416	9.68272e-05	0.000150778				D12	8.6283
																																0	0	0	1.20823e-05	5.30911e-06	1.56912e-06	2.58555e-05	0.000271258	0	8.13057e-06	0.000100416	9.68272e-05	0.000150778					8.6283
																																0	0	0	7.04491e-06	9.28688e-06	2.74476e-06	1.52948e-06	5.80704e-05	0	4.74076e-06	5.85503e-05	5.64578e-05	8.79154e-05					-7.96034e-17
																																0	0	0	1.77615e-06	6.37717e-06	1.88479e-06	3.15082e-06	1.46917e-05	0	1.19523e-06	1.47615e-05	1.4234e-05	2.2165e-05					-20.3116
																																0	0	0	3.6955e-07	1.62385e-07	4.79934e-08	7.90819e-07	8.29674e-06	0	2.48682e-07	3.07133e-06	2.96157e-06	4.61171e-06					2.07607
																																0	0	0	4.29238e-07	5.46014e-06	1.61376e-06	5.41139e-06	2.84911e-05	0	2.88849e-07	3.5674e-06	3.43991e-06	5.35657e-06					-5.29499
																																0	0	0	7.53544e-07	3.31117e-07	9.78626e-08	1.61255e-06	1.69178e-05	0	5.07085e-07	6.2627e-06	6.03889e-06	9.40368e-06					7.19325
																																0	0	0	2.15476e-07	2.84049e-07	8.39516e-08	4.67808e-08	1.77615e-06	0	1.45001e-07	1.79082e-06	1.72682e-06	2.68899e-06					12.3394
																																0	0	0	0	0	0	0	0	0	0	0	0	0					0
																																0	0	0	0	0	0	0	0	0	0	0	0	0					0
																																0	0	0	0	0	0	0	0	0	0	0	0	0					0
																																0	0	0	0	0	0	0	0	0	0	0	0	0					0
																																0	0	0	0	0	0	0	0	0	0	0	0	0					0
																															G13	0	0	0	7.04491e-06	9.28688e-06	2.74476e-06	1.52948e-06	5.80704e-05	0	4.74076e-06	5.85503e-05	5.64578e-05	8.79154e-05				D13	-7.96034e-17
																																0	0	0	7.04491e-06	9.28688e-06	2.74476e-06	1.52948e-06	5.80704e-05	0	4.74076e-06	5.85503e-05	5.64578e-05	8.79154e-05					-7.96034e-17
																																0	0	0	1.50816e-06	5.41498e-06	1.60041e-06	2.67542e-06	1.2475e-05	0	1.01489e-06	1.25343e-05	1.20864e-05	1.88207e-05					-22.6376
																																0	0	0	3.81561e-07	1.36521e-06	4.03492e-07	1.83717e-06	1.28496e-05	0	2.56765e-07	3.17115e-06	3.05782e-06	4.7616e-06					2.74813e-16
																																0	0	0	2.15476e-07	2.84049e-07	8.39516e-08	4.67808e-08	1.77615e-06	0	1.45001e-07	1.79082e-06	1.72682e-06	2.68899e-06					32.651
																																0	0	0	7.3995e-07	3.29928e-07	9.75111e-08	1.57299e-06	1.65352e-05	0	4.97937e-07	6.14972e-06	5.92995e-06	9.23403e-06					27.6349
																																0	0	0	4.39375e-07	5.79201e-07	1.71185e-07	9.53901e-08	3.62171e-06	0	2.9567e-07	3.65165e-06	3.52114e-06	5.48308e-06					14.9362
																																0	0	0	4.61287e-08	1.65623e-07	4.89504e-08	8.18306e-08	3.81561e-07	0	3.10415e-08	3.83376e-07	3.69675e-07	5.75652e-07					-5.62686
																																0	0	0	0	0	0	0	0	0	0	0	0	0					0
																																0	0	0	0	0	0	0	0	0	0	0	0	0					0
																																0	0	0	0	0	0	0	0	0	0	0	0	0					0
																																0	0	0	0	0	0	0	0	0	0	0	0	0					0
																																0	0	0	0	0	0	0	0	0	0	0	0	0					0
																															G14	0	0	0	1.50816e-06	5.41498e-06	1.60041e-06	2.67542e-06	1.2475e-05	0	1.01489e-06	1.25343e-05	1.20864e-05	1.88207e-05				D14	-22.6376
																																0	0	0	1.50816e-06	5.41498e-06	1.60041e-06	2.67542e-06	1.2475e-05	0	1.01489e-06	1.25343e-05	1.20864e-05	1.88207e-05					-22.6376
																																0	0	0	3.2399e-07	1.15923e-06	3.42612e-07	1.55998e-06	1.09108e-05	0	2.18024e-07	2.69268e-06	2.59645e-06	4.04316e-06					4.23459e-16
																																0	0	0	3.33719e-07	2.93281e-07	8.66801e-08	3.93298e-07	5.12156e-06	0	2.24571e-07	2.77354e-06	2.67442e-06	4.16457e-06					53.6957
																																0	0	0	4.61287e-08	1.65623e-07	4.89504e-08	8.18306e-08	3.81561e-07	0	3.10415e-08	3.83376e-07	3.69675e-07	5.75652e-07					-5.62686
																																0	0	0	4.2944e-07	5.68752e-07	1.68096e-07	9.50476e-08	3.53985e-06	0	2.88984e-07	3.56907e-06	3.44152e-06	5.35909e-06					14.4166
																																0	0	0	9.40604e-08	3.3772e-07	9.9814e-08	1.6686e-07	7.78035e-07	0	6.32964e-08	7.81736e-07	7.53798e-07	1.1738e-06					-19.1794
																																0	0	0	9.90959e-09	3.54562e-08	1.04792e-08	4.77136e-08	3.33719e-07	0	6.6685e-09	8.23587e-08	7.94154e-08	1.23664e-07					-32.9777
																																0	0	0	0	0	0	0	0	0	0	0	0	0					0
																																0	0	0	0	0	0	0	0	0	0	0	0	0					0
																																0	0	0	0	0	0	0	0	0	0	0	0	0					0
																																0	0	0	0	0	0	0	0	0	0	0	0	0					0
																																0	0	0	0	0	0	0	0	0	0	0	0	0					0
																															G15	0	0	0	3.2399e-07	1.15923e-06	3.42612e-07	1.55998e-06	1.09108e-05	0	2.18024e-07	2.69268e-06	2.59645e-06	4.04316e-06				D15	4.23459e-16
																																0	0	0	3.2399e-07	1.15923e-06	3.42612e-07	1.55998e-06	1.09108e-05	0	2.18024e-07	2.69268e-06	2.59645e-06	4.04316e-06					4.23459e-16
																																0	0	0	2.83367e-07	2.49031e-07	7.36017e-08	3.33956e-07	4.34881e-06	0	1.90687e-07	2.35507e-06	2.2709e-06	3.53622e-06					59.7372
																																0	0	0	1.33013e-07	2.56509e-07	7.58119e-08	8.44902e-08	1.09744e-06	0	8.9509e-08	1.10547e-06	1.06597e-06	1.65991e-06					-1.16829e-15
																																0	0	0	9.90959e-09	3.54562e-08	1.04792e-08	4.77136e-08	3.33719e-07	0	6.6685e-09	8.23587e-08	7.94154e-08	1.23664e-07					-86.6734
																																0	0	0	9.19343e-08	3.30083e-07	9.7557e-08	1.63849e-07	7.66809e-07	0	6.18657e-08	7.64066e-07	7.3676e-07	1.14727e-06					-73.2238
																																0	0	0	2.02065e-08	7.22982e-08	2.13679e-08	9.72922e-08	6.80483e-07	0	1.35976e-08	1.67936e-07	1.61935e-07	2.52163e-07					-40.0478
																																0	0	0	8.6671e-09	7.61687e-09	2.25119e-09	1.02144e-08	1.33013e-07	0	5.83238e-09	7.20323e-08	6.9458e-08	1.08159e-07					15.0585
																																0	0	0	0	0	0	0	0	0	0	0	0	0					0
																																0	0	0	0	0	0	0	0	0	0	0	0	0					0
																																0	0	0	0	0	0	0	0	0	0	0	0	0					0
																																0	0	0	0	0	0	0	0	0	0	0	0	0					0
																																0	0	0	0	0	0	0	0	0	0	0	0	0					0
																															G16	0	0	0	2.83367e-07	2.49031e-07	7.36017e-08	3.33956e-07	4.34881e-06	0	1.90687e-07	2.35507e-06	2.2709e-06	3.53622e-06				D16	59.7372
																																0	0	0	2.83367e-07	2.49031e-07	7.36017e-08	3.33956e-07	4.34881e-06	0	1.90687e-07	2.35507e-06	2.2709e-06	3.53622e-06					59.7372
																																0	0	0	1.12944e-07	2.17806e-07	6.43733e-08	7.17422e-08	9.31856e-07	0	7.60038e-08	9.38678e-07	9.05131e-07	1.40946e-06					-1.59336e-15
																																0	0	0	2.85018e-08	1.02239e-07	3.0217e-08	7.38966e-08	4.30707e-07	0	1.91798e-08	2.36879e-07	2.28413e-07	3.55682e-07					-142.165
																																0	0	0	8.6671e-09	7.61687e-09	2.25119e-09	1.02144e-08	1.33013e-07	0	5.83238e-09	7.20323e-08	6.9458e-08	1.08159e-07					15.0585
																																0	0	0	1.9915e-08	7.06641e-08	2.0885e-08	9.50922e-08	6.66651e-07	0	1.34015e-08	1.65513e-07	1.59598e-07	2.48524e-07					-38.6556
																																0	0	0	1.7673e-08	1.55315e-08	4.59037e-09	2.08281e-08	2.71225e-07	0	1.18927e-08	1.4688e-07	1.41631e-07	2.20546e-07					50.9686
																																0	0	0	3.45451e-09	6.66185e-09	1.96893e-09	2.19431e-09	2.85018e-08	0	2.32466e-09	2.87105e-08	2.76844e-08	4.31098e-08					87.7255
																																0	0	0	0	0	0	0	0	0	0	0	0	0					0
																																0	0	0	0	0	0	0	0	0	0	0	0	0					0
																																0	0	0	0	0	0	0	0	0	0	0	0	0					0
																																0	0	0	0	0	0	0	0	0	0	0	0	0					0
																																0	0	0	0	0	0	0	0	0	0	0	0	0					0
																															G17	0	0	0	1.12944e-07	2.17806e-07	6.43733e-08	7.17422e-08	9.31856e-07	0	7.60038e-08	9.38678e-07	9.05131e-07	1.40946e-06				D17	-1.59336e-15
																																0	0	0	1.12944e-07	2.17806e-07	6.43733e-08	7.17422e-08	9.31856e-07	0	7.60038e-08	9.38678e-07	9.05131e-07	1.40946e-06					-1.59336e-15
																																0	0	0	2.42014e-08	8.68128e-08	2.56578e-08	6.2747e-08	3.65721e-07	0	1.6286e-08	2.01138e-07	1.9395e-07	3.02016e-07					-158.037
																																0	0	0	1.1186e-08	2.19075e-08	6.47484e-09	2.94535e-08	2.53684e-07	0	7.52743e-09	9.29668e-08	8.96443e-08	1.39593e-07					4.71632e-15
																																0	0	0	3.45451e-09	6.66185e-09	1.96893e-09	2.19431e-09	2.85018e-08	0	2.32466e-09	2.87105e-08	2.76844e-08	4.31098e-08					229.891
																																0	0	0	1.73137e-08	1.53074e-08	4.52414e-09	2.03573e-08	2.65093e-07	0	1.1651e-08	1.43895e-07	1.38752e-07	2.16063e-07					194.063
																																0	0	0	7.04405e-09	1.35841e-08	4.01482e-09	4.4744e-09	5.81177e-08	0	4.74018e-09	5.85431e-08	5.64509e-08	8.79046e-08					106.683
																																0	0	0	7.40228e-10	2.65527e-09	7.84771e-10	1.91918e-09	1.1186e-08	0	4.98124e-10	6.15203e-09	5.93218e-09	9.2375e-09					-40.0814
																																0	0	0	0	0	0	0	0	0	0	0	0	0					0
																																0	0	0	0	0	0	0	0	0	0	0	0	0					0
																																0	0	0	0	0	0	0	0	0	0	0	0	0					0
																																0	0	0	0	0	0	0	0	0	0	0	0	0					0
																																0	0	0	0	0	0	0	0	0	0	0	0	0					0
																															G18	0	0	0	2.42014e-08	8.68128e-08	2.56578e-08	6.2747e-08	3.65721e-07	0	1.6286e-08	2.01138e-07	1.9395e-07	3.02016e-07				D18	-158.037
																																0	0	0	2.42014e-08	8.68128e-08	2.56578e-08	6.2747e-08	3.65721e-07	0	1.6286e-08	2.01138e-07	1.9395e-07	3.02016e-07					-158.037
																																0	0	0	9.49823e-09	1.86021e-08	5.49791e-09	2.50096e-08	2.15408e-07	0	6.39168e-09	7.89398e-08	7.61187e-08	1.18531e-07					3.98528e-15
																																0	0	0	6.58847e-09	8.59796e-09	2.54115e-09	6.31126e-09	8.21294e-08	0	4.43361e-09	5.47568e-08	5.27999e-08	8.22193e-08					376.648
																																0	0	0	7.40228e-10	2.65527e-09	7.84771e-10	1.91918e-09	1.1186e-08	0	4.98124e-10	6.15203e-09	5.93218e-09	9.2375e-09					-40.0814
																																0	0	0	6.88479e-09	1.3308e-08	3.93321e-09	4.40984e-09	5.6932e-08	0	4.63301e-09	5.72195e-08	5.51746e-08	8.59171e-08					102.975
																																0	0	0	1.50939e-09	5.41432e-09	1.60022e-09	3.91338e-09	2.28092e-08	0	1.01572e-09	1.25445e-08	1.20962e-08	1.88361e-08					-135.253
																																0	0	0	2.90514e-10	5.68966e-10	1.6816e-10	7.64944e-10	6.58847e-09	0	1.95496e-10	2.41446e-09	2.32817e-09	3.6254e-09					-232.895
																																0	0	0	0	0	0	0	0	0	0	0	0	0					0
																																0	0	0	0	0	0	0	0	0	0	0	0	0					0
																																0	0	0	0	0	0	0	0	0	0	0	0	0					0
																																0	0	0	0	0	0	0	0	0	0	0	0	0					0
																																0	0	0	0	0	0	0	0	0	0	0	0	0					0
																															G19	0	0	0	9.49823e-09	1.86021e-08	5.49791e-09	2.50096e-08	2.15408e-07	0	6.39168e-09	7.89398e-08	7.61187e-08	1.18531e-07				D19	3.98528e-15
																																0	0	0	9.49823e-09	1.86021e-08	5.49791e-09	2.50096e-08	2.15408e-07	0	6.39168e-09	7.89398e-08	7.61187e-08	1.18531e-07					3.98528e-15
																																0	0	0	5.5944e-09	7.30069e-09	2.15774e-09	5.35901e-09	6.97376e-08	0	3.76466e-09	4.6495e-08	4.48334e-08	6.9814e-08					418.554
																																0	0	0	2.133e-09	5.06414e-09	1.49672e-09	2.47695e-09	2.15314e-08	0	1.43537e-09	1.77274e-08	1.70938e-08	2.66183e-08					-6.93299e-15
																																0	0	0	2.90514e-10	5.68966e-10	1.6816e-10	7.64944e-10	6.58847e-09	0	1.95496e-10	2.41446e-09	2.32817e-09	3.6254e-09					-609.543
																																0	0	0	1.47859e-09	5.2919e-09	1.56404e-09	3.83384e-09	2.23994e-08	0	9.94995e-10	1.22886e-08	1.18494e-08	1.84518e-08					-514.368
																																0	0	0	5.92383e-10	1.16017e-09	3.42892e-10	1.55979e-09	1.34345e-08	0	3.98634e-10	4.92329e-09	4.74735e-09	7.3925e-09					-283.395
																																0	0	0	1.71111e-10	2.23299e-10	6.59968e-11	1.63911e-10	2.133e-09	0	1.15146e-10	1.4221e-09	1.37128e-09	2.13534e-09					106.436
																																0	0	0	0	0	0	0	0	0	0	0	0	0					0
																																0	0	0	0	0	0	0	0	0	0	0	0	0					0
																																0	0	0	0	0	0	0	0	0	0	0	0	0					0
																																0	0	0	0	0	0	0	0	0	0	0	0	0					0
																																0	0	0	0	0	0	0	0	0	0	0	0	0					0
																															G20	0	0	0	5.5944e-09	7.30069e-09	2.15774e-09	5.35901e-09	6.97376e-08	0	3.76466e-09	4.6495e-08	4.48334e-08	6.9814e-08				D20	418.554
																																0	0	0	5.5944e-09	7.30069e-09	2.15774e-09	5.35901e-09	6.97376e-08	0	3.76466e-09	4.6495e-08	4.48334e-08	6.9814e-08					418.554
																																0	0	0	1.81117e-09	4.30006e-09	1.27089e-09	2.10322e-09	1.82827e-08	0	1.2188e-09	1.50527e-08	1.45147e-08	2.26021e-08					-1.04627e-14
																																0	0	0	5.59196e-10	1.6395e-09	4.8456e-10	1.45891e-09	1.01527e-08	0	3.76301e-10	4.64748e-09	4.48139e-09	6.97835e-09					-998.167
																																0	0	0	1.71111e-10	2.23299e-10	6.59968e-11	1.63911e-10	2.133e-09	0	1.15146e-10	1.4221e-09	1.37128e-09	2.13534e-09					106.436
																																0	0	0	5.81739e-10	1.1365e-09	3.35896e-10	1.52452e-09	1.31489e-08	0	3.91472e-10	4.83484e-09	4.66205e-09	7.25968e-09					-273.546
																																0	0	0	3.4891e-10	4.55327e-10	1.34573e-10	3.34229e-10	4.34938e-09	0	2.34793e-10	2.89979e-09	2.79616e-09	4.35414e-09					358.69
																																0	0	0	5.53967e-11	1.31522e-10	3.88717e-11	6.43294e-11	5.59196e-10	0	3.72783e-11	4.60402e-10	4.43948e-10	6.9131e-10					617.754
																																0	0	0	0	0	0	0	0	0	0	0	0	0					0
																																0	0	0	0	0	0	0	0	0	0	0	0	0					0
																																0	0	0	0	0	0	0	0	0	0	0	0	0					0
																																0	0	0	0	0	0	0	0	0	0	0	0	0					0
																																0	0	0	0	0	0	0	0	0	0	0	0	0					0
																															Integral flow matrix N	1	0	1	0.877042	0.674126	0.19924	0.194206	1.07516	0.150881	0.0187905	0.232071	0.223777	0.348462				Integral flow matrix U	304.762
																																0	1	1	0.877042	0.674126	0.19924	0.194206	1.07516	0.150881	0.0187905	0.232071	0.223777	0.348462					303.762
																																0	0	1	0.877042	0.674126	0.19924	0.194206	1.07516	0.150881	0.0187905	0.232071	0.223777	0.348462					303.762
																																0	0	0	1.03289	0.793913	0.234643	0.228715	1.26621	0	0.0221295	0.273308	0.26354	0.410381					-724.665
																																0	0	0	0.0268253	1.02062	0.00609397	0.00594001	1.03289	0	0.0180516	0.222945	0.214978	0.33476					-365.33
																																0	0	0	0.0539949	0.0415024	1.01227	0.986692	2.07903	0	0.036335	0.448751	0.432714	0.673816					-572.195
																																0	0	0	0.0546991	0.0420437	0.0124261	1.01211	2.10614	0	0.0368088	0.454604	0.438358	0.682604					54.6351
																																0	0	0	0.0268253	0.0206189	0.00609397	0.00594001	1.03289	0	0.0180516	0.222945	0.214978	0.33476					525.927
																																0	0	0	0	0	0	0	0	1	0	0	0	0					0
																																0	0	0	0	0	0	0	0	0	1	0	0	0					0
																																0	0	0	0	0	0	0	0	0	0	1	0	0					0
																																0	0	0	0	0	0	0	0	0	0	0	1	0					0
																																0	0	0	0	0	0	0	0	0	0	0	0	1					0
																															Total flow	28.8781																	+
																															Direct flow	8.82643	Only 8 units of direct flow (dimensionless)																+
																															Indirect flow	20.0517	Dominance of indirectness of network non-locality - see the importance of indirect flows																+
																																																	-
																															For FCI	0	0	0	0	0	0	0	0	0	0	0	0	0					-
																																0	0	0	0	0	0	0	0	0	0	0	0	0					-
																																0	0	0	0	0	0	0	0	0	0	0	0	0					+
																																0	0	0	1.1	0	0	0	0	0	0	0	0	0					+
																																0	0	0	0	0.536499	0	0	0	0	0	0	0	0					0
																																0	0	0	0	0	0.0951078	0	0	0	0	0	0	0					0
																																0	0	0	0	0	0	0.0915552	0	0	0	0	0	0					0
																																0	0	0	0	0	0	0	1.34849	0	0	0	0	0					0
																																0	0	0	0	0	0	0	0	0	0	0	0	0					0
																																0	0	0	0	0	0	0	0	0	0	0	0	0
																																0	0	0	0	0	0	0	0	0	0	0	0	0					++
																																0	0	0	0	0	0	0	0	0	0	0	0	0					++
																																0	0	0	0	0	0	0	0	0	0	0	0	0					+-
																																																	--
																															TSTcycling	3.17165																	-+
																															TSTflow	196.722																	-+
																															FCI	0.0161225																	++
																																																	++
																																0	0	0	0.877042	0.674126	0.19924	0.194206	1.07516	0.150881	0.0187905	0.232071	0.223777	0.348462					0-
																																0	0	0	0.877042	0.674126	0.19924	0.194206	1.07516	0.150881	0.0187905	0.232071	0.223777	0.348462					0-
																																0	0	0	0.0279233	0.674126	0.19924	0.194206	1.07516	0	0.0187905	0.232071	0.223777	0.348462					0-
																																0	0	0	0.032885	0.0252766	0.00747058	0.228715	1.26621	0	0.0221295	0.273308	0.26354	0.410381					0-
																																0	0	0	0.0268253	0.0206189	0.00609397	0.00594001	0.032885	0	0.0180516	0.222945	0.214978	0.33476					0-
																																0	0	0	0.0539949	0.0415024	0.0122662	0.0119563	2.05376	0	0.036335	0.448751	0.432714	0.673816				2019	Imports
																																0	0	0	0.0546991	0.0420437	0.0124261	0.0121122	0.0670555	0	0.0368088	0.454604	0.438358	0.682604				Imports	M
																																0	0	0	0.000854065	0.0206189	0.00609397	0.00594001	0.032885	0	0.000574729	0.00709814	0.00684447	0.0106581				DE	M
																																0	0	0	0	0	0	0	0	0	0	0	0	0				DMI	EE
																																0	0	0	0	0	0	0	0	0	0	0	0	0				PM	C
																																0	0	0	0	0	0	0	0	0	0	0	0	0				eUse	ED
																																0	0	0	0	0	0	0	0	0	0	0	0	0				mUse	ED
																																0	0	0	0	0	0	0	0	0	0	0	0	0				Material stocks	M
																																																Int/Out	M
																															Dominance effects DI	2.27178																Exports
																																																wExports
																																																water vapor
																																																DPOe
																																																DPOw
																																																exploitative	+-
																																																exploited	-+
																																																mutualist	++
																																																competitive	--
																																																Mututalism index M
																																																Synergism index S
																																																	All nodes are mutualistic with themselves
																																																	Imports is exploited by DMI, exploitative of eUse and mUse, competitive with PM, and mutualistic with DE, Material stocks, and Int/Out
																																																	DE is exploited by DMI, exploitative of eUse and mUse, competitive with PM, and mutualistic with DE, Material stocks, and Int/Out
																																																	DMI is exploited by PM, exploitative of Imports and DE, competitive with eUse, mUse, and Material stocks, and mutualistic with DMI
																																																	PM is exploited by eUse and mUse, is exploitative of DMI, is competitive with Imports, DE, Material stocks and Int/Out, and is mutualistic with itself only
																																																	eUse is exploited by Imports, DE, and Int/Out, is exploitative of PM, is competitive with DMI, and is mutualistic with mUse and Material stocks
																																																	mUse is exploited by Imports, DE, and Material Stocks, is exploitative of PM, is competitive with DMI, and Int/Out, and is mutualistic with eUse
																																																	Material stocs are not exploited by any other node, are exploitative of mUse, are competitive with DMI and PM, and are mutualistic with Imports, DE, eUse, and Int/Out
																																																	Int/Out are exploited by DMI, exploitative of eUse, competitive with PM and mUse, and mutualistic with Imports, DE, and Material stocks
[truncated: 12 more columns]

## Sheet: Scenario 3
		1	2	3	4	5	6	7	8	9	10	11	12	13
	Tij (kt/year)	Imports	DE	DMI	PM	eUse	mUse	Material stocks	Int/Out	Exports	wExports	water vapor	DPOe	DPOw	Output yi																	Imports	DE	DMI	PM	eUse	mUse	Material stocks	Int/Out	Exports	wExports	water vapor	DPOe	DPOw	Output yi	Ti.
	Input zi	9.38215	30.0115	0	0	0	0	0	0	0	0	0	0	0	39.3936	Ti.				Metric name	Symbol	Value	Units	Definition							Input zi	9.38215	30.0115	0	0	0	0	0	0	0	0	0	0	0	0
1	Imports	0	0	9.38215	0	0	0	0	0	0	0	0	0	0	0	9.38215				All flows leaving node i at time t	ΣTi.	225.274	kt/year	All flows leaving node i at time t							Imports	0	0	9.38215	0	0	0	0	0	0	0	0	0	0	0	9.38215
2	DE	0	0	30.0115	0	0	0	0	0	0	0	0	0	0	0	30.0115				All flows entering node j at time t	ΣT.j	225.247	kt/year	All flows entering node j at time t							DE	0	0	30.0115	0	0	0	0	0	0	0	0	0	0	0	30.0115
3	DMI	0	0	0	33.48	0	0	0	0	5.94	0	0	0	0	0	39.42				Total system throughput	T..	266.937	kt/year	total activity of the system							DMI	0	0	0	33.48	0	0	0	0	5.94	0	0	0	0	0	39.42
4	PM	0	0	0	0	28.95	6.73	0	0	2	0	0	0	0	0	37.68				Total system flow diversity	H	2.76941	bits	capacity of the system for evolution or self-organization							PM	0	0	0	0	28.95	6.73	0	0	2	0	0	0	0	0	37.68
5	eUse	0	0	0	0	0	0	0	28.95	0	0	0	0	0	0	28.95				Average mutual information	X (AMI)	1.89764	bits	addresses issues of sustainability by articulated pathways with more asymmetric flow							eUse	0	0	0	0	0	0	0	28.95	0	0	0	0	0	0	28.95
6	mUse	0	0	0	1	0	0	2.73	1	2	0	0	0	0	0	6.73				System redundancy	Hc	0.871776	bits	number of pathways in the system that lead to a more uniform flow that allow it to persist							mUse	0	0	0	1	0	0	2.73	1	2	0	0	0	0	0	6.73
7	Material stocks	0	0	0	1	0	0	0	0.73	0	0	0	0	0	0	1.73				Average path length	APL = T.. / Sum(Input)	4.74325	-	system's ability to do more work with given resources							Material stocks	0	0	0	1	0	0	0	0.73	0	0	0	0	0	0	1.73
8	Int/Out	0	0	0	2.2	0	0	0	0	2	0.74	5.46	8.82	13.73	0	32.95					H = X + Φ	2.76941	-								Int/Out	0	0	0	2.2	0	0	0	0	2	0.74	5.46	8.82	13.73	0	32.95
9	Exports	0	0	0	0	0	0	0	0	0	0	0	0	0	11.94	0					Check H	0	-								Exports	0	0	0	0	0	0	0	0	0	0	0	0	0	11.94	0
10	wExports	0	0	0	0	0	0	0	0	0	0	0	0	0	0.74	0				Relative order	α = X / (X + Hc)	0.685213	-								wExports	0	0	0	0	0	0	0	0	0	0	0	0	0	0.74	0
11	water vapor	0	0	0	0	0	0	0	0	0	0	0	0	0	5.46	0				Theoretical resilience / robustness	R = - α * ln(α)	0.259028	-								water vapor	0	0	0	0	0	0	0	0	0	0	0	0	0	5.46	0
12	DPOe	0	0	0	0	0	0	0	0	0	0	0	0	0	8.82	0				TST,flow no double counting		186.854	kt/year								DPOe	0	0	0	0	0	0	0	0	0	0	0	0	0	8.82	0
13	DPOw	0	0	0	0	0	0	0	0	0	0	0	0	0	13.73	0															DPOw	0	0	0	0	0	0	0	0	0	0	0	0	0	13.73	0
	T.j	9.38215	30.0115	39.3936	37.68	28.95	6.73	2.73	30.68	11.94	0.74	5.46	8.82	13.73			-2.27			Capacity	C	739.26	kt/year bits	Potential for system development							T.j	0	0	39.3936	37.68	28.95	6.73	2.73	30.68	11.94	0.74	5.46	8.82	13.73
		1	1	1	1	1	1	1	1	1	1	1	1	1			-1			Ascendency	A	506.55	kt/year bits	sufﬁcient directed power to maintain its integrity over time / increase in effective orderly performance
	H	0	0	0.169777	0	0	0	0	0	0	0	0	0	0						Reserve	Φ	232.709	kt/year bits	ﬂexible actions that can be used to meet the exigencies of novel disturbances
		0	0	0.354479	0	0	0	0	0	0	0	0	0	0							C = A + Φ	739.26									Identity matrix I	1	0	0	0	0	0	0	0	0	0	0	0	0
		0	0	0	0.375657	0	0	0	0	0.122163	0	0	0	0							Check C	0										0	1	0	0	0	0	0	0	0	0	0	0	0
		0	0	0	0	0.347576	0.133869	0	0	0.052899	0	0	0	0						Relative order	α = A / (A + Φ)	0.685213										0	0	1	0	0	0	0	0	0	0	0	0	0
		0	0	0	0	0	0	0	0.347576	0	0	0	0	0						Theoretical resilience / robustness	R = - α * ln(α)	0.259028										0	0	0	1	0	0	0	0	0	0	0	0	0
		0	0	0	0.0301957	0	0	0.0676162	0.0301957	0.052899	0	0	0	0						number of roles	n	3.72603										0	0	0	0	1	0	0	0	0	0	0	0	0
		0	0	0	0.0301957	0	0	0	0.0232845	0	0	0	0	0						number of links	c	1.35274										0	0	0	0	0	1	0	0	0	0	0	0	0
		0	0	0	0.0570557	0	0	0	0	0.052899	0.0235491	0.114778	0.16255	0.2202																		0	0	0	0	0	0	1	0	0	0	0	0	0
		0	0	0	0	0	0	0	0	0	0	0	0	0																		0	0	0	0	0	0	0	1	0	0	0	0	0
		0	0	0	0	0	0	0	0	0	0	0	0	0																		0	0	0	0	0	0	0	0	1	0	0	0	0
		0	0	0	0	0	0	0	0	0	0	0	0	0																		0	0	0	0	0	0	0	0	0	1	0	0	0
		0	0	0	0	0	0	0	0	0	0	0	0	0																		0	0	0	0	0	0	0	0	0	0	1	0	0
		0	0	0	0	0	0	0	0	0	0	0	0	0																		0	0	0	0	0	0	0	0	0	0	0	1	0
																																0	0	0	0	0	0	0	0	0	0	0	0	1
	AMI	0	0	0.0970232	0	0	0	0	0	0	0	0	0	0
		0	0	0.310356	0	0	0	0	0	0	0	0	0	0																	Flow intensity matrix G	0	0	1	0	0	0	0	0	0	0	0	0	0				Direct utility matrix D1	0
		0	0	0	0.32472	0	0	0	0	0.0389914	0	0	0	0																		0	0	1	0	0	0	0	0	0	0	0	0	0					0
		0	0	0	0	0.306338	0.0712143	0	0	0.00184986	0	0	0	0																		0	0	0	0.849884	0	0	0	0	0.150786	0	0	0	0					-0.192249
		0	0	0	0	0	0	0	0.338494	0	0	0	0	0																		0	0	0	0	0.768312	0.178609	0	0	0.0530786	0	0	0	0					0
		0	0	0	0.000277305	0	0	0.0543035	0.00138805	0.0204694	0	0	0	0																		0	0	0	0	0	0	0	1	0	0	0	0	0					0
		0	0	0	0.00761924	0	0	0	0.00513124	0	0	0	0	0																		0	0	0	0.148588	0	0	0.405646	0.148588	0.297177	0	0	0	0					0
		0	0	0	-0.00890158	0	0	0	0	0.0032998	0.00836688	0.061734	0.0997241	0.15524																		0	0	0	0.3663	0	0	0	0.267399	0	0	0	0	0					0
		0	0	0	0	0	0	0	0	0	0	0	0	0																		0	0	0	0.071708	0	0	0	0	0.065189	0.0241199	0.177966	0.287484	0.447523					0
		0	0	0	0	0	0	0	0	0	0	0	0	0																		0	0	0	0	0	0	0	0	0	0	0	0	0					0
		0	0	0	0	0	0	0	0	0	0	0	0	0																		0	0	0	0	0	0	0	0	0	0	0	0	0					0
		0	0	0	0	0	0	0	0	0	0	0	0	0																		0	0	0	0	0	0	0	0	0	0	0	0	0					0
		0	0	0	0	0	0	0	0	0	0	0	0	0																		0	0	0	0	0	0	0	0	0	0	0	0	0					0
																																0	0	0	0	0	0	0	0	0	0	0	0	0					0
	Hc	0	0	0.0727541	0	0	0	0	0	0	0	0	0	0
		0	0	0.0441225	0	0	0	0	0	0	0	0	0	0																	G2	0	0	0	0.849884	0	0	0	0	0.150786	0	0	0	0				D2	-0.192249
		0	0	0	0.0509377	0	0	0	0	0.083172	0	0	0	0												Probability of input flows						0	0	0	0.849884	0	0	0	0	0.150786	0	0	0	0					-0.192249
		0	0	0	0	0.0412375	0.0626547	0	0	0.0510491	0	0	0	0						Total inflow of node i	Ti,in					reaching other compartments						0	0	0	0	0.652976	0.151797	0	0	0.0451106	0	0	0	0					0
		0	0	0	0	0	0	0	0.00908128	0	0	0	0	0						Total outflow of node i	Ti,out					in … n steps						0	0	0	0.0265393	0	0	0.0724522	0.794851	0.0530786	0	0	0	0					0.17082
		0	0	0	0.0299184	0	0	0.0133127	0.0288076	0.0324296	0	0	0	0																		0	0	0	0.071708	0	0	0	0	0.065189	0.0241199	0.177966	0.287484	0.447523					0
		0	0	0	0.0225765	0	0	0	0.0181533	0	0	0	0	0																		0	0	0	0.159243	0.114162	0.0265393	0	0.10847	0.0175732	0.00358394	0.0264437	0.0427167	0.0664967					0
		0	0	0	0.0659572	0	0	0	0	0.0495992	0.0151822	0.0530441	0.062826	0.0649601																		0	0	0	0.0191747	0.281433	0.0654247	0	0	0.0368742	0.00644966	0.047588	0.0768729	0.119667					0
		0	0	0	0	0	0	0	0	0	0	0	0	0																		0	0	0	0	0.0550941	0.0128077	0	0	0.00380615	0	0	0	0					0
		0	0	0	0	0	0	0	0	0	0	0	0	0																		0	0	0	0	0	0	0	0	0	0	0	0	0					0
		0	0	0	0	0	0	0	0	0	0	0	0	0																		0	0	0	0	0	0	0	0	0	0	0	0	0					0
		0	0	0	0	0	0	0	0	0	0	0	0	0																		0	0	0	0	0	0	0	0	0	0	0	0	0					0
		0	0	0	0	0	0	0	0	0	0	0	0	0																		0	0	0	0	0	0	0	0	0	0	0	0	0					0
																																0	0	0	0	0	0	0	0	0	0	0	0	0					0
																															G3	0	0	0	0	0.652976	0.151797	0	0	0.0451106	0	0	0	0				D3	0
																					a	R										0	0	0	0	0.652976	0.151797	0	0	0.0451106	0	0	0	0					0
																					1e-11	2.53284e-10	3.65412e-10	-25.3284								0	0	0	0.0225553	0	0	0.061576	0.675532	0.0451106	0	0	0	0					0.265138
																					0.01	0.0460517	0.0664386	-4.60517								0	0	0	0.0835364	0.0203904	0.00474016	0	0.0193737	0.0532243	0.0191718	0.141457	0.228507	0.355714					0
																					0.02	0.0782405	0.112877	-3.91202								0	0	0	0	0.0550941	0.0128077	0	0	0.00380615	0	0	0	0					-0.17082
																					0.03	0.105197	0.151767	-3.50656								0	0	0	0.0117216	0.122349	0.0284424	0.0107656	0.118106	0.0234103	0.00261628	0.0193039	0.0311832	0.0485426					-0.145438
																					0.04	0.128755	0.185754	-3.21888								0	0	0	0.00972135	0.0147321	0.00342477	0.0265393	0.291154	0.0204605	0	0	0	0					0.0987397
																					0.05	0.149787	0.216096	-2.99573								0	0	0	0.00190308	0	0	0.0051954	0.0569972	0.00380615	0	0	0	0					0.0114053
																					0.06	0.168805	0.243534	-2.81341								0	0	0	0	0	0	0	0	0	0	0	0	0					0
																					0.07	0.186148	0.268555	-2.65926								0	0	0	0	0	0	0	0	0	0	0	0	0					0
																					0.08	0.202058	0.291508	-2.52573								0	0	0	0	0	0	0	0	0	0	0	0	0					0
																					0.09	0.216715	0.312654	-2.40795								0	0	0	0	0	0	0	0	0	0	0	0	0					0
																					0.1	0.230259	0.332193	-2.30259								0	0	0	0	0	0	0	0	0	0	0	0	0					0
																					0.11	0.2428	0.350287	-2.20727
																					0.12	0.254432	0.367067	-2.12026							G4	0	0	0	0.0225553	0	0	0.061576	0.675532	0.0451106	0	0	0	0				D4	0.265138
																					0.13	0.265229	0.382644	-2.04022								0	0	0	0.0225553	0	0	0.061576	0.675532	0.0451106	0	0	0	0					0.265138
																					0.14	0.275256	0.39711	-1.96611								0	0	0	0.0709963	0.0173295	0.00402859	0	0.0164654	0.0452345	0.0162938	0.120222	0.194204	0.302316					0
																					0.15	0.284568	0.410545	-1.89712								0	0	0	0.00209358	0.0641821	0.0149204	0.00192283	0.0210948	0.00710561	0.000467292	0.00344786	0.00556962	0.00867016					-0.39223
																					0.16	0.293213	0.423017	-1.83258								0	0	0	0.00190308	0	0	0.0051954	0.0569972	0.00380615	0	0	0	0					0.0114053
																					0.17	0.301233	0.434587	-1.77196								0	0	0	0.0166388	0.00900581	0.00209358	0.0115375	0.129454	0.0167738	0.0028487	0.0210188	0.0339535	0.052855					0.0417481
																					0.18	0.308664	0.445308	-1.7148								0	0	0	0.0311083	0.00746903	0.00173632	0.00138925	0.0223376	0.0205138	0.00702263	0.0518156	0.0837021	0.130298					0.234319
																					0.19	0.315539	0.455226	-1.66073								0	0	0	0.00599023	0.00146216	0.000339907	0	0.00138925	0.0038166	0.00137477	0.0101436	0.0163858	0.0255075					0.152309
																					0.2	0.321888	0.464386	-1.60944								0	0	0	0	0	0	0	0	0	0	0	0	0					0
																					0.21	0.327736	0.472823	-1.56065								0	0	0	0	0	0	0	0	0	0	0	0	0					0
																					0.22	0.333108	0.480573	-1.51413								0	0	0	0	0	0	0	0	0	0	0	0	0					0
																					0.23	0.338025	0.487668	-1.46968								0	0	0	0	0	0	0	0	0	0	0	0	0					0
																					0.24	0.342508	0.494134	-1.42712								0	0	0	0	0	0	0	0	0	0	0	0	0					0
																					0.25	0.346574	0.5	-1.38629
																					0.26	0.350239	0.505288	-1.34707							G5	0	0	0	0.0709963	0.0173295	0.00402859	0	0.0164654	0.0452345	0.0162938	0.120222	0.194204	0.302316				D5	0
																					0.27	0.35352	0.510022	-1.30933								0	0	0	0.0709963	0.0173295	0.00402859	0	0.0164654	0.0452345	0.0162938	0.120222	0.194204	0.302316					0
																					0.28	0.35643	0.51422	-1.27297								0	0	0	0.0017793	0.0545473	0.0126806	0.00163418	0.0179281	0.00603895	0.000397144	0.00293028	0.00473353	0.00736863					-0.498704
																					0.29	0.358984	0.517904	-1.23787								0	0	0	0.00443399	0.00160852	0.000373933	0.0060524	0.0669132	0.00592027	0.000508805	0.00375416	0.00606441	0.0094404					-1.1853e-18
																					0.3	0.361192	0.52109	-1.20397								0	0	0	0.00599023	0.00146216	0.000339907	0	0.00138925	0.0038166	0.00137477	0.0101436	0.0163858	0.0255075					0.54454
																					0.31	0.363067	0.523795	-1.17118								0	0	0	0.0138201	0.0127838	0.00297184	0.000849253	0.012402	0.00994428	0.00312241	0.0230383	0.0372158	0.0579334					0.451631
																					0.32	0.364619	0.526034	-1.13943								0	0	0	0.00236866	0.0239009	0.00555624	0.000704333	0.00809851	0.00362335	0.000538781	0.00397533	0.00642169	0.00999658					-0.228333
																					0.33	0.365859	0.527822	-1.10866								0	0	0	0.000150126	0.00460236	0.00106991	0.000137882	0.00151266	0.000509529	3.35086e-05	0.000247239	0.000399386	0.000621719					-0.0426674
																					0.34	0.366795	0.529174	-1.07881								0	0	0	0	0	0	0	0	0	0	0	0	0					0
																					0.35	0.367438	0.530101	-1.04982								0	0	0	0	0	0	0	0	0	0	0	0	0					0
																					0.36	0.367794	0.530615	-1.02165								0	0	0	0	0	0	0	0	0	0	0	0	0					0
																					0.37	0.367873	0.530729	-0.994252								0	0	0	0	0	0	0	0	0	0	0	0	0					0
																					0.38	0.367682	0.530453	-0.967584								0	0	0	0	0	0	0	0	0	0	0	0	0					0
																					0.39	0.367227	0.529797	-0.941609
																					0.4	0.366516	0.528771	-0.916291							G6	0	0	0	0.0017793	0.0545473	0.0126806	0.00163418	0.0179281	0.00603895	0.000397144	0.00293028	0.00473353	0.00736863				D6	-0.498704
																					0.41	0.365555	0.527385	-0.891598								0	0	0	0.0017793	0.0545473	0.0126806	0.00163418	0.0179281	0.00603895	0.000397144	0.00293028	0.00473353	0.00736863					-0.498704
																					0.42	0.36435	0.525646	-0.867501								0	0	0	0.00376838	0.00136706	0.0003178	0.00514384	0.0568685	0.00503154	0.000432425	0.0031906	0.00515404	0.00802324					-2.3706e-18
																					0.43	0.362907	0.523564	-0.84397								0	0	0	0.00707077	0.00340669	0.000791953	0.000151685	0.00328249	0.00470848	0.00161394	0.0119083	0.0192365	0.0299452					0.938723
																					0.44	0.361231	0.521147	-0.820981								0	0	0	0.000150126	0.00460236	0.00106991	0.000137882	0.00151266	0.000509529	3.35086e-05	0.000247239	0.000399386	0.000621719					-0.0426674
																					0.45	0.359328	0.518401	-0.798508								0	0	0	0.00164199	0.0106182	0.0024684	0.00120551	0.0134524	0.00242519	0.000299136	0.00220714	0.00356538	0.00555019					-0.0989625
																					0.46	0.357203	0.515335	-0.776529								0	0	0	0.00166432	0.00181987	0.000423065	0.00225387	0.0249148	0.00230484	0.000195336	0.00144126	0.00232819	0.00362427					-0.730694
																					0.47	0.354861	0.511956	-0.755023								0	0	0	0.000317953	0.000115344	2.6814e-05	0.000434005	0.00479821	0.00042453	3.64854e-05	0.000269203	0.000434866	0.000676951					-0.487082
																					0.48	0.352305	0.508269	-0.733969								0	0	0	0	0	0	0	0	0	0	0	0	0					0
																					0.49	0.349541	0.504282	-0.71335								0	0	0	0	0	0	0	0	0	0	0	0	0					0
																					0.5	0.346574	0.5	-0.693147								0	0	0	0	0	0	0	0	0	0	0	0	0					0
																					0.51	0.343406	0.49543	-0.673345								0	0	0	0	0	0	0	0	0	0	0	0	0					0
																					0.52	0.340042	0.490577	-0.653926								0	0	0	0	0	0	0	0	0	0	0	0	0					0
																					0.53	0.336485	0.485446	-0.634878
																					0.54	0.332741	0.480043	-0.616186							G7	0	0	0	0.00376838	0.00136706	0.0003178	0.00514384	0.0568685	0.00503154	0.000432425	0.0031906	0.00515404	0.00802324				D7	-2.3706e-18
																					0.55	0.32881	0.474373	-0.597837								0	0	0	0.00376838	0.00136706	0.0003178	0.00514384	0.0568685	0.00503154	0.000432425	0.0031906	0.00515404	0.00802324					-2.3706e-18
																					0.56	0.324698	0.468441	-0.579818								0	0	0	0.00600933	0.00289529	0.000673068	0.000128914	0.00278974	0.00400167	0.00137166	0.0101207	0.0163488	0.0254499					1.10871
																					0.57	0.320408	0.462251	-0.562119								0	0	0	0.000408618	0.00543256	0.00126291	0.000321253	0.00356493	0.000824639	7.91735e-05	0.000584172	0.000943663	0.00146899					1.02226e-17
																					0.58	0.315942	0.455808	-0.544727								0	0	0	0.000317953	0.000115344	2.6814e-05	0.000434005	0.00479821	0.00042453	3.64854e-05	0.000269203	0.000434866	0.000676951					-1.42581
																					0.59	0.311303	0.449116	-0.527633								0	0	0	0.001773	0.00126156	0.000293274	0.0010013	0.0113073	0.00169766	0.000324472	0.00239408	0.00386735	0.00602027					-1.16802
																					0.6	0.306495	0.442179	-0.510826								0	0	0	0.00267505	0.00127872	0.000297263	0.000171615	0.00248542	0.00183824	0.000600944	0.00443399	0.00716261	0.01115					0.493249
																					0.61	0.301521	0.435002	-0.494296								0	0	0	0.00050703	0.000244287	5.67893e-05	1.0877e-05	0.000235381	0.000337636	0.000115733	0.000853919	0.00137941	0.00214731					0.119356
																					0.62	0.296382	0.427589	-0.478036								0	0	0	0	0	0	0	0	0	0	0	0	0					0
																					0.63	0.291082	0.419943	-0.462035								0	0	0	0	0	0	0	0	0	0	0	0	0					0
																					0.64	0.285624	0.412068	-0.446287								0	0	0	0	0	0	0	0	0	0	0	0	0					0
																					0.65	0.280009	0.403967	-0.430783								0	0	0	0	0	0	0	0	0	0	0	0	0					0
																					0.66	0.27424	0.395645	-0.415515								0	0	0	0	0	0	0	0	0	0	0	0	0					0
																					0.67	0.26832	0.387104	-0.400478
																					0.68	0.26225	0.378347	-0.385662							G8	0	0	0	0.00600933	0.00289529	0.000673068	0.000128914	0.00278974	0.00400167	0.00137166	0.0101207	0.0163488	0.0254499				D8	1.10871
																					0.69	0.256034	0.369379	-0.371064								0	0	0	0.00600933	0.00289529	0.000673068	0.000128914	0.00278974	0.00400167	0.00137166	0.0101207	0.0163488	0.0254499					1.10871
																					0.7	0.249672	0.360201	-0.356675								0	0	0	0.000347278	0.00461704	0.00107332	0.000273028	0.00302977	0.000700847	6.72883e-05	0.000496479	0.000802004	0.00124847					-3.26077e-18
																					0.71	0.243168	0.350817	-0.34249								0	0	0	0.000560962	0.000313946	7.2983e-05	0.000512293	0.00570611	0.000629389	8.59858e-05	0.000634436	0.00102486	0.00159539					-2.27827
																					0.72	0.236523	0.34123	-0.328504								0	0	0	0.00050703	0.000244287	5.67893e-05	1.0877e-05	0.000235381	0.000337636	0.000115733	0.000853919	0.00137941	0.00214731					0.119356
																					0.73	0.229739	0.331443	-0.314711								0	0	0	0.00122118	0.00136222	0.000316675	0.000118966	0.00157288	0.000918375	0.000272732	0.00201232	0.00325067	0.00506028					0.21782
																					0.74	0.222818	0.321458	-0.301105								0	0	0	0.000285256	0.00205527	0.000477788	0.000120583	0.00136877	0.000392349	5.99481e-05	0.00044232	0.000714517	0.00111228					1.89354
																					0.75	0.215762	0.311278	-0.287682								0	0	0	2.93012e-05	0.000389558	9.05604e-05	2.30364e-05	0.000255634	5.91332e-05	5.67737e-06	4.18898e-05	6.76681e-05	0.000105338					1.27724
																					0.76	0.208572	0.300906	-0.274437								0	0	0	0	0	0	0	0	0	0	0	0	0					0
																					0.77	0.201251	0.290344	-0.261365								0	0	0	0	0	0	0	0	0	0	0	0	0					0
																					0.78	0.1938	0.279594	-0.248461								0	0	0	0	0	0	0	0	0	0	0	0	0					0
																					0.79	0.186221	0.26866	-0.235722								0	0	0	0	0	0	0	0	0	0	0	0	0					0
																					0.8	0.178515	0.257542	-0.223144								0	0	0	0	0	0	0	0	0	0	0	0	0					0
																					0.81	0.170684	0.246245	-0.210721
																					0.82	0.16273	0.234769	-0.198451							G9	0	0	0	0.000347278	0.00461704	0.00107332	0.000273028	0.00302977	0.000700847	6.72883e-05	0.000496479	0.000802004	0.00124847				D9	-3.26077e-18
																					0.83	0.154654	0.223118	-0.18633								0	0	0	0.000347278	0.00461704	0.00107332	0.000273028	0.00302977	0.000700847	6.72883e-05	0.000496479	0.000802004	0.00124847					-3.26077e-18
																					0.84	0.146457	0.211293	-0.174353								0	0	0	0.000476752	0.000266818	6.20271e-05	0.00043539	0.00484954	0.000534908	7.3078e-05	0.000539197	0.000871011	0.00135589					-2.62735
																					0.85	0.138141	0.199295	-0.162519								0	0	0	0.000607671	0.000430994	0.000100193	2.96053e-05	0.000461777	0.00042344	0.000137631	0.00101549	0.00164041	0.00255362					-2.53488e-17
																					0.86	0.129708	0.187129	-0.150823								0	0	0	2.93012e-05	0.000389558	9.05604e-05	2.30364e-05	0.000255634	5.91332e-05	5.67737e-06	4.18898e-05	6.76681e-05	0.000105338					3.55551
																					0.87	0.121158	0.174794	-0.139262								0	0	0	0.000203419	0.000938245	0.000218114	0.000128458	0.00144108	0.000261461	3.79378e-05	0.00027992	0.000452178	0.0007039					2.89764
																					0.88	0.112493	0.162294	-0.127833								0	0	0	0.000213316	0.000219166	5.09495e-05	0.000193813	0.00215851	0.000246358	3.30148e-05	0.000243595	0.0003935	0.000612558					-1.1217
																					0.89	0.103715	0.149629	-0.116534								0	0	0	4.02254e-05	2.25124e-05	5.23346e-06	3.67355e-05	0.000409174	4.51322e-05	6.16587e-06	4.54941e-05	7.34905e-05	0.000114402					-0.305543
																					0.9	0.0948245	0.136803	-0.105361								0	0	0	0	0	0	0	0	0	0	0	0	0					0
																					0.91	0.0858227	0.123816	-0.0943107								0	0	0	0	0	0	0	0	0	0	0	0	0					0
																					0.92	0.0767111	0.110671	-0.0833816								0	0	0	0	0	0	0	0	0	0	0	0	0					0
																					0.93	0.0674907	0.0973686	-0.0725707								0	0	0	0	0	0	0	0	0	0	0	0	0					0
																					0.94	0.0581629	0.0839113	-0.0618754								0	0	0	0	0	0	0	0	0	0	0	0	0					0
																					0.95	0.0487286	0.0703006	-0.0512933
																					0.96	0.0391891	0.0565379	-0.040822							G10	0	0	0	0.000476752	0.000266818	6.20271e-05	0.00043539	0.00484954	0.000534908	7.3078e-05	0.000539197	0.000871011	0.00135589				D10	-2.62735
																					0.97	0.0295454	0.042625	-0.0304592								0	0	0	0.000476752	0.000266818	6.20271e-05	0.00043539	0.00484954	0.000534908	7.3078e-05	0.000539197	0.000871011	0.00135589					-2.62735
																					0.98	0.0197987	0.0285634	-0.0202027								0	0	0	0.00051645	0.000366295	8.51524e-05	2.51611e-05	0.000392457	0.000359875	0.000116971	0.000863053	0.00139416	0.00217028					1.15187e-17
																																0	0	0	5.8845e-05	0.000466881	0.000108536	4.06429e-05	0.000453798	9.21322e-05	1.1138e-05	8.21807e-05	0.000132753	0.000206656					5.55449
																																0	0	0	4.02254e-05	2.25124e-05	5.23346e-06	3.67355e-05	0.000409174	4.51322e-05	6.16587e-06	4.54941e-05	7.34905e-05	0.000114402					-0.305543
																																0	0	0	0.000182801	0.00015629	3.63326e-05	8.8477e-05	0.001005	0.000169558	3.47589e-05	0.000256464	0.000414288	0.000644918					-0.500412
																																0	0	0	0.000233346	0.000163893	3.81002e-05	2.06675e-05	0.000278562	0.000167175	5.20631e-05	0.000384141	0.000620536	0.000965981					-4.7015
																																0	0	0	4.35749e-05	3.09057e-05	7.18463e-06	2.12293e-06	3.31131e-05	3.0364e-05	9.86925e-06	7.2819e-05	0.000117631	0.000183115					-3.18697
																																0	0	0	0	0	0	0	0	0	0	0	0	0					0
																																0	0	0	0	0	0	0	0	0	0	0	0	0					0
																																0	0	0	0	0	0	0	0	0	0	0	0	0					0
																																0	0	0	0	0	0	0	0	0	0	0	0	0					0
																																0	0	0	0	0	0	0	0	0	0	0	0	0					0
																															G11	0	0	0	0.00051645	0.000366295	8.51524e-05	2.51611e-05	0.000392457	0.000359875	0.000116971	0.000863053	0.00139416	0.00217028				D11	1.15187e-17
																																0	0	0	0.00051645	0.000366295	8.51524e-05	2.51611e-05	0.000392457	0.000359875	0.000116971	0.000863053	0.00139416	0.00217028					1.15187e-17
																																0	0	0	5.00115e-05	0.000396795	9.22428e-05	3.45418e-05	0.000385675	7.83017e-05	9.46605e-06	6.98441e-05	0.000112825	0.000175634					6.35828
																																0	0	0	6.35556e-05	4.52114e-05	1.05103e-05	4.40271e-05	0.000493876	6.49604e-05	1.09456e-05	8.07606e-05	0.000130459	0.000203085					3.4795e-17
																																0	0	0	4.35749e-05	3.09057e-05	7.18463e-06	2.12293e-06	3.31131e-05	3.0364e-05	9.86925e-06	7.2819e-05	0.000117631	0.000183115					-8.74146
																																0	0	0	0.000109875	0.000140448	3.26499e-05	1.47382e-05	0.000185347	8.60153e-05	2.42406e-05	0.000178857	0.000288922	0.000449762					-7.10985
																																0	0	0	3.32068e-05	0.000179283	4.16779e-05	1.54552e-05	0.000175081	4.18674e-05	6.7189e-06	4.95746e-05	8.0082e-05	0.000124663					2.65556
																																0	0	0	4.21966e-06	3.34791e-05	7.78288e-06	2.91442e-06	3.25409e-05	6.60661e-06	7.98686e-07	5.89301e-06	9.51948e-06	1.48189e-05					0.75866
																																0	0	0	0	0	0	0	0	0	0	0	0	0					0
																																0	0	0	0	0	0	0	0	0	0	0	0	0					0
																																0	0	0	0	0	0	0	0	0	0	0	0	0					0
																																0	0	0	0	0	0	0	0	0	0	0	0	0					0
																																0	0	0	0	0	0	0	0	0	0	0	0	0					0
																															G12	0	0	0	5.00115e-05	0.000396795	9.22428e-05	3.45418e-05	0.000385675	7.83017e-05	9.46605e-06	6.98441e-05	0.000112825	0.000175634				D12	6.35828
																																0	0	0	5.00115e-05	0.000396795	9.22428e-05	3.45418e-05	0.000385675	7.83017e-05	9.46605e-06	6.98441e-05	0.000112825	0.000175634					6.35828
																																0	0	0	5.40149e-05	3.84244e-05	8.93252e-06	3.7418e-05	0.000419738	5.52088e-05	9.30247e-06	6.86371e-05	0.000110875	0.000172599					-7.19338e-18
																																0	0	0	5.31037e-05	4.88305e-05	1.13516e-05	4.26345e-06	5.85459e-05	3.86922e-05	1.19123e-05	8.78932e-05	0.000141981	0.000221021					-13.5617
																																0	0	0	4.21966e-06	3.34791e-05	7.78288e-06	2.91442e-06	3.25409e-05	6.60661e-06	7.98686e-07	5.89301e-06	9.51948e-06	1.48189e-05					0.75866
																																0	0	0	2.35409e-05	8.44179e-05	1.96246e-05	1.32443e-05	0.00014924	2.76174e-05	4.47056e-06	3.29855e-05	5.32842e-05	8.2947e-05					1.18995
																																0	0	0	2.44088e-05	2.55132e-05	5.93105e-06	1.69065e-05	0.000189608	2.55616e-05	4.22294e-06	3.11584e-05	5.03328e-05	7.83526e-05					11.5397
																																0	0	0	4.55744e-06	3.24201e-06	7.5367e-07	3.1571e-06	3.54149e-05	4.65817e-06	7.84885e-07	5.79118e-06	9.35498e-06	1.45628e-05					7.83723
																																0	0	0	0	0	0	0	0	0	0	0	0	0					0
																																0	0	0	0	0	0	0	0	0	0	0	0	0					0
																																0	0	0	0	0	0	0	0	0	0	0	0	0					0
																																0	0	0	0	0	0	0	0	0	0	0	0	0					0
																																0	0	0	0	0	0	0	0	0	0	0	0	0					0
																															G13	0	0	0	5.40149e-05	3.84244e-05	8.93252e-06	3.7418e-05	0.000419738	5.52088e-05	9.30247e-06	6.86371e-05	0.000110875	0.000172599				D13	-7.19338e-18
																																0	0	0	5.40149e-05	3.84244e-05	8.93252e-06	3.7418e-05	0.000419738	5.52088e-05	9.30247e-06	6.86371e-05	0.000110875	0.000172599					-7.19338e-18
																																0	0	0	4.5132e-05	4.15003e-05	9.64756e-06	3.62344e-06	4.97572e-05	3.28839e-05	1.0124e-05	7.46991e-05	0.000120668	0.000187842					-15.4889
																																0	0	0	7.44663e-06	4.08002e-05	9.48482e-06	4.60474e-06	5.16573e-05	1.00087e-05	1.41212e-06	1.04192e-05	1.6831e-05	2.62006e-05					1.62003e-17
																																0	0	0	4.55744e-06	3.24201e-06	7.5367e-07	3.1571e-06	3.54149e-05	4.65817e-06	7.84885e-07	5.79118e-06	9.35498e-06	1.45628e-05					21.3989
																																0	0	0	1.84691e-05	1.80867e-05	4.20462e-06	7.96066e-06	9.08755e-05	1.68103e-05	3.59967e-06	2.65597e-05	4.29042e-05	6.67884e-05					17.3921
																																0	0	0	2.06706e-05	1.87535e-05	4.35963e-06	2.40591e-06	3.09153e-05	1.54185e-05	4.57335e-06	3.37439e-05	5.45093e-05	8.48541e-05					-6.40987
																																0	0	0	3.80796e-06	3.50154e-06	8.14001e-07	3.05724e-07	4.19821e-06	2.77454e-06	8.54204e-07	6.30264e-06	1.01812e-05	1.5849e-05					-1.86382
																																0	0	0	0	0	0	0	0	0	0	0	0	0					0
																																0	0	0	0	0	0	0	0	0	0	0	0	0					0
																																0	0	0	0	0	0	0	0	0	0	0	0	0					0
																																0	0	0	0	0	0	0	0	0	0	0	0	0					0
																																0	0	0	0	0	0	0	0	0	0	0	0	0					0
																															G14	0	0	0	4.5132e-05	4.15003e-05	9.64756e-06	3.62344e-06	4.97572e-05	3.28839e-05	1.0124e-05	7.46991e-05	0.000120668	0.000187842				D14	-15.4889
																																0	0	0	4.5132e-05	4.15003e-05	9.64756e-06	3.62344e-06	4.97572e-05	3.28839e-05	1.0124e-05	7.46991e-05	0.000120668	0.000187842					-15.4889
																																0	0	0	6.32877e-06	3.46755e-05	8.061e-06	3.9135e-06	4.39027e-05	8.5062e-06	1.20014e-06	8.8551e-06	1.43044e-05	2.22675e-05					4.49223e-18
																																0	0	0	6.80029e-06	5.72134e-06	1.33004e-06	3.84748e-06	4.34409e-05	6.58141e-06	1.24597e-06	9.19324e-06	1.48506e-05	2.31178e-05					33.1272
																																0	0	0	3.80796e-06	3.50154e-06	8.14001e-07	3.05724e-07	4.19821e-06	2.77454e-06	8.54204e-07	6.30264e-06	1.01812e-05	1.5849e-05					-1.86382
																																0	0	0	1.00572e-05	1.419e-05	3.29875e-06	1.70559e-06	2.08402e-05	8.15391e-06	2.19191e-06	1.61728e-05	2.61252e-05	4.06688e-05					-2.87708
																																0	0	0	3.74595e-06	1.58814e-05	3.69196e-06	1.76847e-06	2.00447e-05	4.40808e-06	7.45675e-07	5.50187e-06	8.88764e-06	1.38353e-05					-28.2319
																																0	0	0	5.33983e-07	2.9257e-06	6.80137e-07	3.30197e-07	3.70424e-06	7.177e-07	1.01261e-07	7.47138e-07	1.20692e-06	1.87879e-06					-19.187
																																0	0	0	0	0	0	0	0	0	0	0	0	0					0
																																0	0	0	0	0	0	0	0	0	0	0	0	0					0
																																0	0	0	0	0	0	0	0	0	0	0	0	0					0
																																0	0	0	0	0	0	0	0	0	0	0	0	0					0
																																0	0	0	0	0	0	0	0	0	0	0	0	0					0
																															G15	0	0	0	6.32877e-06	3.46755e-05	8.061e-06	3.9135e-06	4.39027e-05	8.5062e-06	1.20014e-06	8.8551e-06	1.43044e-05	2.22675e-05				D15	4.49223e-18
																																0	0	0	6.32877e-06	3.46755e-05	8.061e-06	3.9135e-06	4.39027e-05	8.5062e-06	1.20014e-06	8.8551e-06	1.43044e-05	2.22675e-05					4.49223e-18
																																0	0	0	5.77946e-06	4.86247e-06	1.13038e-06	3.26991e-06	3.69197e-05	5.59344e-06	1.05893e-06	7.81319e-06	1.26213e-05	1.96475e-05					37.8081
																																0	0	0	4.72202e-06	5.22475e-06	1.2146e-06	5.39525e-07	6.94778e-06	3.58807e-06	1.04779e-06	7.731e-06	1.24885e-05	1.94408e-05					-1.0117e-17
																																0	0	0	5.33983e-07	2.9257e-06	6.80137e-07	3.30197e-07	3.70424e-06	7.177e-07	1.01261e-07	7.47138e-07	1.20692e-06	1.87879e-06					-52.3142
																																0	0	0	2.60932e-06	7.7271e-06	1.79632e-06	1.33813e-06	1.51363e-05	2.87269e-06	5.02663e-07	3.70884e-06	5.9912e-06	9.32644e-06					-42.508
																																0	0	0	2.63374e-06	2.87806e-06	6.69061e-07	1.49763e-06	1.69029e-05	2.60269e-06	4.83477e-07	3.56727e-06	5.76252e-06	8.97045e-06					15.5926
																																0	0	0	4.87635e-07	4.10265e-07	9.53743e-08	2.75895e-07	3.11506e-06	4.7194e-07	8.9346e-08	6.59229e-07	1.06491e-06	1.65773e-06					4.56218
																																0	0	0	0	0	0	0	0	0	0	0	0	0					0
																																0	0	0	0	0	0	0	0	0	0	0	0	0					0
																																0	0	0	0	0	0	0	0	0	0	0	0	0					0
																																0	0	0	0	0	0	0	0	0	0	0	0	0					0
																																0	0	0	0	0	0	0	0	0	0	0	0	0					0
																															G16	0	0	0	5.77946e-06	4.86247e-06	1.13038e-06	3.26991e-06	3.69197e-05	5.59344e-06	1.05893e-06	7.81319e-06	1.26213e-05	1.96475e-05				D16	37.8081
																																0	0	0	5.77946e-06	4.86247e-06	1.13038e-06	3.26991e-06	3.69197e-05	5.59344e-06	1.05893e-06	7.81319e-06	1.26213e-05	1.96475e-05					37.8081
																																0	0	0	4.01317e-06	4.44043e-06	1.03227e-06	4.58534e-07	5.90481e-06	3.04945e-06	8.90501e-07	6.57046e-06	1.06138e-05	1.65224e-05					3.00631e-16
																																0	0	0	8.76314e-07	3.62798e-06	8.43397e-07	4.92696e-07	5.54949e-06	1.06451e-06	1.6758e-07	1.23647e-06	1.99737e-06	3.10929e-06					-80.9319
																																0	0	0	4.87635e-07	4.10265e-07	9.53743e-08	2.75895e-07	3.11506e-06	4.7194e-07	8.9346e-08	6.59229e-07	1.06491e-06	1.65773e-06					4.56218
																																0	0	0	1.84246e-06	2.00477e-06	4.66049e-07	7.2867e-07	8.35183e-06	1.65904e-06	3.65086e-07	2.69374e-06	4.35143e-06	6.77382e-06					7.00295
																																0	0	0	1.86007e-06	2.02353e-06	4.7041e-07	2.71402e-07	3.37794e-06	1.44051e-06	4.07697e-07	3.00815e-06	4.85931e-06	7.56444e-06					69.0042
																																0	0	0	3.38606e-07	3.74656e-07	8.70962e-08	3.86882e-08	4.98211e-07	2.57293e-07	7.5135e-08	5.54374e-07	8.95528e-07	1.39406e-06					46.9081
																																0	0	0	0	0	0	0	0	0	0	0	0	0					0
																																0	0	0	0	0	0	0	0	0	0	0	0	0					0
																																0	0	0	0	0	0	0	0	0	0	0	0	0					0
																																0	0	0	0	0	0	0	0	0	0	0	0	0					0
																																0	0	0	0	0	0	0	0	0	0	0	0	0					0
																															G17	0	0	0	4.01317e-06	4.44043e-06	1.03227e-06	4.58534e-07	5.90481e-06	3.04945e-06	8.90501e-07	6.57046e-06	1.06138e-05	1.65224e-05				D17	3.00631e-16
																																0	0	0	4.01317e-06	4.44043e-06	1.03227e-06	4.58534e-07	5.90481e-06	3.04945e-06	8.90501e-07	6.57046e-06	1.06138e-05	1.65224e-05					3.00631e-16
																																0	0	0	7.44765e-07	3.08337e-06	7.16789e-07	4.18735e-07	4.71642e-06	9.04707e-07	1.42424e-07	1.05086e-06	1.69754e-06	2.64254e-06					-92.3476
																																0	0	0	7.03736e-07	6.73283e-07	1.56518e-07	3.42121e-07	3.88505e-06	6.58917e-07	1.33853e-07	9.87621e-07	1.59539e-06	2.48352e-06					-2.97119e-16
																																0	0	0	3.38606e-07	3.74656e-07	8.70962e-08	3.86882e-08	4.98211e-07	2.57293e-07	7.5135e-08	5.54374e-07	8.95528e-07	1.39406e-06					127.84
																																0	0	0	9.35054e-07	1.41558e-06	3.2908e-07	1.89051e-07	2.26887e-06	7.80742e-07	2.01446e-07	1.48634e-06	2.40101e-06	3.73763e-06					103.868
																																0	0	0	4.11537e-07	1.42911e-06	3.32226e-07	1.9082e-07	2.166e-06	4.58729e-07	8.14757e-08	6.01158e-07	9.71102e-07	1.5117e-06					-38.0387
																																0	0	0	6.28387e-08	2.60155e-07	6.04782e-08	3.53302e-08	3.97943e-07	7.63336e-08	1.20168e-08	8.86647e-08	1.43228e-07	2.22961e-07					-11.1533
																																0	0	0	0	0	0	0	0	0	0	0	0	0					0
																																0	0	0	0	0	0	0	0	0	0	0	0	0					0
																																0	0	0	0	0	0	0	0	0	0	0	0	0					0
																																0	0	0	0	0	0	0	0	0	0	0	0	0					0
																																0	0	0	0	0	0	0	0	0	0	0	0	0					0
																															G18	0	0	0	7.44765e-07	3.08337e-06	7.16789e-07	4.18735e-07	4.71642e-06	9.04707e-07	1.42424e-07	1.05086e-06	1.69754e-06	2.64254e-06				D18	-92.3476
																																0	0	0	7.44765e-07	3.08337e-06	7.16789e-07	4.18735e-07	4.71642e-06	9.04707e-07	1.42424e-07	1.05086e-06	1.69754e-06	2.64254e-06					-92.3476
																																0	0	0	5.98094e-07	5.72212e-07	1.33022e-07	2.90763e-07	3.30184e-06	5.60003e-07	1.1376e-07	8.39363e-07	1.35589e-06	2.11071e-06					-1.87743e-16
																																0	0	0	4.27165e-07	5.40689e-07	1.25694e-07	6.34909e-08	7.88022e-07	3.37129e-07	9.37072e-08	6.91407e-07	1.11689e-06	1.73865e-06					197.731
																																0	0	0	6.28387e-08	2.60155e-07	6.04782e-08	3.53302e-08	3.97943e-07	7.63336e-08	1.20168e-08	8.86647e-08	1.43228e-07	2.22961e-07					-11.1533
																																0	0	0	2.80843e-07	7.18413e-07	1.67009e-07	1.3349e-07	1.51503e-06	2.95332e-07	5.47249e-08	4.03781e-07	6.52262e-07	1.01537e-06					-17.0875
																																0	0	0	2.74582e-07	3.16189e-07	7.35044e-08	1.34766e-07	1.5295e-06	2.61773e-07	5.22438e-08	3.85475e-07	6.2269e-07	9.69335e-07					-168.613
																																0	0	0	5.04635e-08	4.82797e-08	1.12236e-08	2.45328e-08	2.78589e-07	4.72496e-08	9.59835e-09	7.08203e-08	1.14402e-07	1.78088e-07					-114.63
																																0	0	0	0	0	0	0	0	0	0	0	0	0					0
																																0	0	0	0	0	0	0	0	0	0	0	0	0					0
																																0	0	0	0	0	0	0	0	0	0	0	0	0					0
																																0	0	0	0	0	0	0	0	0	0	0	0	0					0
																																0	0	0	0	0	0	0	0	0	0	0	0	0					0
																															G19	0	0	0	5.98094e-07	5.72212e-07	1.33022e-07	2.90763e-07	3.30184e-06	5.60003e-07	1.1376e-07	8.39363e-07	1.35589e-06	2.11071e-06				D19	-1.87743e-16
																																0	0	0	5.98094e-07	5.72212e-07	1.33022e-07	2.90763e-07	3.30184e-06	5.60003e-07	1.1376e-07	8.39363e-07	1.35589e-06	2.11071e-06					-1.87743e-16
																																0	0	0	3.6304e-07	4.59523e-07	1.06825e-07	5.39599e-08	6.69728e-07	2.86521e-07	7.96402e-08	5.87616e-07	9.49226e-07	1.47765e-06					225.607
																																0	0	0	9.84408e-08	3.28196e-07	7.62956e-08	5.09873e-08	5.76343e-07	1.11397e-07	1.90071e-08	1.40241e-07	2.26544e-07	3.52658e-07					-4.21324e-16
																																0	0	0	5.04635e-08	4.82797e-08	1.12236e-08	2.45328e-08	2.78589e-07	4.72496e-08	9.59835e-09	7.08203e-08	1.14402e-07	1.78088e-07					-312.361
																																0	0	0	1.82353e-07	2.15775e-07	5.01611e-08	6.77467e-08	7.78924e-07	1.63302e-07	3.65425e-08	2.69625e-07	4.35547e-07	6.78012e-07					-253.78
																																0	0	0	1.69964e-07	2.10965e-07	4.90429e-08	2.98168e-08	3.63147e-07	1.36125e-07	3.68916e-08	2.722e-07	4.39708e-07	6.84488e-07					92.8901
																																0	0	0	3.06311e-08	3.87717e-08	9.01325e-09	4.5528e-09	5.65075e-08	2.41749e-08	6.71955e-09	4.95794e-08	8.00898e-08	1.24675e-07					27.2556
																																0	0	0	0	0	0	0	0	0	0	0	0	0					0
																																0	0	0	0	0	0	0	0	0	0	0	0	0					0
																																0	0	0	0	0	0	0	0	0	0	0	0	0					0
																																0	0	0	0	0	0	0	0	0	0	0	0	0					0
																																0	0	0	0	0	0	0	0	0	0	0	0	0					0
																															G20	0	0	0	3.6304e-07	4.59523e-07	1.06825e-07	5.39599e-08	6.69728e-07	2.86521e-07	7.96402e-08	5.87616e-07	9.49226e-07	1.47765e-06				D20	225.607
																																0	0	0	3.6304e-07	4.59523e-07	1.06825e-07	5.39599e-08	6.69728e-07	2.86521e-07	7.96402e-08	5.87616e-07	9.49226e-07	1.47765e-06					225.607
																																0	0	0	8.36633e-08	2.78928e-07	6.48424e-08	4.33333e-08	4.89825e-07	9.46745e-08	1.61538e-08	1.19189e-07	1.92536e-07	2.99718e-07					1.17244e-16
																																0	0	0	7.13417e-08	7.56333e-08	1.75825e-08	3.0949e-08	3.53166e-07	6.54696e-08	1.39014e-08	1.0257e-07	1.65689e-07	2.57927e-07					-483.099
																																0	0	0	3.06311e-08	3.87717e-08	9.01325e-09	4.5528e-09	5.65075e-08	2.41749e-08	6.71955e-09	4.95794e-08	8.00898e-08	1.24675e-07					27.2556
																																0	0	0	8.81241e-08	1.40104e-07	3.257e-08	2.03477e-08	2.41344e-07	7.53631e-08	1.87876e-08	1.38622e-07	2.23928e-07	3.48586e-07					41.7304
																																0	0	0	4.42497e-08	1.30586e-07	3.03572e-08	1.98941e-08	2.26225e-07	4.72691e-08	8.75909e-09	6.46279e-08	1.04399e-07	1.62517e-07					411.975
																																0	0	0	7.05899e-09	2.35342e-08	5.471e-09	3.65619e-09	4.13284e-08	7.98805e-09	1.36296e-09	1.00564e-08	1.6245e-08	2.52884e-08					280.086
																																0	0	0	0	0	0	0	0	0	0	0	0	0					0
																																0	0	0	0	0	0	0	0	0	0	0	0	0					0
																																0	0	0	0	0	0	0	0	0	0	0	0	0					0
																																0	0	0	0	0	0	0	0	0	0	0	0	0					0
																																0	0	0	0	0	0	0	0	0	0	0	0	0					0
																															Integral flow matrix N	1	0	1	0.9565	0.73489	0.17084	0.0693005	0.778806	0.303095	0.0187847	0.138601	0.223894	0.348533				Integral flow matrix U	160.992
																																0	1	1	0.9565	0.73489	0.17084	0.0693005	0.778806	0.303095	0.0187847	0.138601	0.223894	0.348533					159.992
																																0	0	1	0.9565	0.734891	0.17084	0.0693005	0.778806	0.303095	0.0187848	0.138601	0.223894	0.348533					159.992
																																0	0	0	1.12545	0.864695	0.201016	0.0815412	0.916368	0.179211	0.0221027	0.163082	0.263441	0.410095					-342.741
																																0	0	0	0.0807036	1.06201	0.0144144	0.00584715	1.06571	0.0780399	0.0257049	0.18966	0.306374	0.47693					-202.333
																																0	0	0	0.355202	0.272906	1.06344	0.431382	0.546272	0.370495	0.0131761	0.0972179	0.157044	0.244469					-150.484
																																0	0	0	0.433832	0.333318	0.0774864	1.03143	0.620636	0.086513	0.0149697	0.110452	0.178423	0.277749					358.301
																																0	0	0	0.0807036	0.0620055	0.0144144	0.00584715	1.06571	0.0780399	0.0257049	0.18966	0.306374	0.47693					218.111
																																0	0	0	0	0	0	0	0	1	0	0	0	0					0
																																0	0	0	0	0	0	0	0	0	1	0	0	0					0
																																0	0	0	0	0	0	0	0	0	0	1	0	0					0
																																0	0	0	0	0	0	0	0	0	0	0	1	0					0
																																0	0	0	0	0	0	0	0	0	0	0	0	1					0
																															Total flow	24.7839																	+
																															Direct flow	7.70836	Only 8 units of direct flow (dimensionless)																+
																															Indirect flow	17.0756	Dominance of indirectness of network non-locality - see the importance of indirect flows																+
																																																	-
																															For FCI	0	0	0	0	0	0	0	0	0	0	0	0	0					-
																																0	0	0	0	0	0	0	0	0	0	0	0	0					-
																																0	0	0	0	0	0	0	0	0	0	0	0	0					+
																																0	0	0	4.2	0	0	0	0	0	0	0	0	0					+
																																0	0	0	0	1.69025	0	0	0	0	0	0	0	0					0
																																0	0	0	0	0	0.401496	0	0	0	0	0	0	0					0
																																0	0	0	0	0	0	0.0831946	0	0	0	0	0	0					0
																																0	0	0	0	0	0	0	1.8917	0	0	0	0	0					0
																																0	0	0	0	0	0	0	0	0	0	0	0	0					0
																																0	0	0	0	0	0	0	0	0	0	0	0	0
																																0	0	0	0	0	0	0	0	0	0	0	0	0					++
																																0	0	0	0	0	0	0	0	0	0	0	0	0					++
																																0	0	0	0	0	0	0	0	0	0	0	0	0					+-
																																																	--
																															TSTcycling	8.26665																	-+
																															TSTflow	186.854																	-+
																															FCI	0.0442413																	++
																																																	++
																																0	0	0	0.9565	0.73489	0.17084	0.0693005	0.778806	0.303095	0.0187847	0.138601	0.223894	0.348533					0-
																																0	0	0	0.9565	0.73489	0.17084	0.0693005	0.778806	0.303095	0.0187847	0.138601	0.223894	0.348533					0-
																																0	0	0	0.106616	0.734891	0.17084	0.0693005	0.778806	0.152309	0.0187848	0.138601	0.223894	0.348533					0-
																																0	0	0	0.125448	0.0963831	0.0224062	0.0815412	0.916368	0.126133	0.0221027	0.163082	0.263441	0.410095					0-
																																0	0	0	0.0807036	0.0620055	0.0144144	0.00584715	0.0657108	0.0780399	0.0257049	0.18966	0.306374	0.47693					0-
																																0	0	0	0.206614	0.272906	0.0634425	0.0257352	0.397684	0.0733182	0.0131761	0.0972179	0.157044	0.244469				2019	Imports
																																0	0	0	0.0675317	0.333318	0.0774864	0.0314321	0.353237	0.086513	0.0149697	0.110452	0.178423	0.277749				Imports	M
																																0	0	0	0.00899561	0.0620055	0.0144144	0.00584715	0.0657108	0.0128509	0.00158494	0.0116943	0.0188908	0.0294071				DE	M
																																0	0	0	0	0	0	0	0	0	0	0	0	0				DMI	EE
																																0	0	0	0	0	0	0	0	0	0	0	0	0				PM	C
																																0	0	0	0	0	0	0	0	0	0	0	0	0				eUse	ED
																																0	0	0	0	0	0	0	0	0	0	0	0	0				mUse	ED
																																0	0	0	0	0	0	0	0	0	0	0	0	0				Material stocks	M
																																																Int/Out	M
																															Dominance effects DI	2.2152																Exports
																																																wExports
																																																water vapor
																																																DPOe
																																																DPOw
																																																exploitative	+-
																																																exploited	-+
																																																mutualist	++
																																																competitive	--
																																																Mututalism index M
																																																Synergism index S
																																																	The relationships between:
																																																	… DMI and Material stocks becomes exploitative from competitive
																																																	… eUse with Material stocks becomes exploited from mutualistic
																																																	… mUse with Material stocks becomes exploited from mutualistic
																																																	… mUse with Int/Out becomes exploited from competitive
																																																	… Material stocks and DMI becomes exploited from competitive
																																																	… Material stocks and eUse but also with mUse it becomes exploitative from mutualistic
																																																	.. Material stocks and Int/Out becomes mutualistic from exploited
																																																	… Int/Out with mUse becomes exploitatitve from competitive
																																																	… Int/Out with Material stocks becomes mutualistic from exploitative
[truncated: 12 more columns]

[truncated: 91 more sheets: ENA - Samothraki 2019, ENA - Samothraki 2018, ENA - Samothraki 2017, ENA - Samothraki 2016, ENA - Samothraki 2015, ENA - Samothraki 2014, ENA - Samothraki 2013, ENA - Samothraki 2012, ENA - Samothraki 2011, ENA - Samothraki 2010, ENA - Samothraki 2009, ENA - Samothraki 2008, ENA - Samothraki 2007, ENA - Samothraki 2006, ENA - Samothraki 2005, ENA - Samothraki 2004, ENA - Samothraki 2003, ENA - Samothraki 2002, ENA - Samothraki 2001, ENA - Samothraki 2000 …]
