# Supplementary material for: Measuring system resilience through a comparison of information- and flow-based network analyses
Source: Sci Rep. 2024 Jul 16;14:16451. doi: 10.1038/s41598-024-66654-1 (PMC11252444; doi:10.1038/s41598-024-66654-1)
Supplement: Supplementary file 2 — Supplementary Information 2. [file 41598_2024_66654_MOESM2_ESM.xlsx]

## Sheet: QtAC input, Samothraki 
	1929	1930	1931	1932	1933	1934	1935	1936	1937	1938	1939	1940	1941	1942	1943	1944	1945	1946	1947	1948	1949	1950	1951	1952	1953	1954	1955	1956	1957	1958	1959	1960	1961	1962	1963	1964	1965	1966	1967	1968	1969	1970	1971	1972	1973	1974	1975	1976	1977
Imports	0.24	0.21	0.19	0.19	0.19	0.19	0.19	0.19	0.19	0.19	0.2	0.21	0.21	0.22	0.23	0.23	0.45	0.68	0.97	1.16	1.4	1.43	1.46	1.47	1.48	1.5	1.5	1.5	1.49	1.49	1.49	1.76	1.72	1.83	1.94	2.27	2.06	2.22	2.09	2.1	2.19	15.79	3.85	4.3	4.65	4.69	4.83	5.07	5.22
DE	17.26	16.85	16.47	16.61	16.84	17.02	17.21	17.39	17.58	17.82	18.12	18.44	18.78	19.12	19.51	19.74	20.3	20.9	22	22.97	23.9	24.85	25.71	25.85	26.14	26.49	26.48	26.47	26.42	26.42	26.38	26.78	25.38	25.1	24.78	36.55	24.71	37.1	29.48	29.83	26.35	103.9	31	27.64	27.43	27.55	27.66	28.24	28.59
DMI	17.5	17.06	16.66	16.8	17.03	17.21	17.4	17.59	17.77	18.01	18.33	18.65	18.99	19.34	19.74	19.97	20.75	21.58	22.92	24.13	25.3	26.28	27.17	27.32	27.63	27.99	27.97	27.97	27.92	27.92	27.87	28.54	27.1	26.93	26.72	38.83	26.77	39.42	31.57	31.92	28.54	119.69	34.85	31.94	32.08	32.25	32.49	33.31	33.81
PM	17.5	17.06	16.66	16.8	17.03	17.21	17.4	17.59	17.77	18.01	18.33	18.65	18.99	19.34	19.74	19.97	20.75	21.58	22.92	24.13	25.3	26.28	27.17	27.32	27.63	27.99	27.97	27.97	27.92	27.92	27.87	28.54	27.1	26.93	26.72	38.83	26.77	39.42	31.86	32.24	28.59	118.48	33.94	30.23	30.35	30.54	30.97	31.5	31.94
eUse	14.06	14.22	14.43	14.55	14.76	14.92	15.09	15.25	15.42	15.63	15.8	15.97	16.17	16.36	16.61	16.8	17	17.25	17.41	17.66	17.86	18.07	18.18	18.16	18.1	18.08	18.07	18.07	18.02	18.02	17.97	17.97	17.94	18.15	18.32	18.55	18.74	19.02	19.38	19.75	20.12	20.32	22.46	23.08	23.63	23.95	24.35	24.89	25.31
mUse	3.44	2.84	2.23	2.25	2.27	2.29	2.31	2.33	2.35	2.38	2.52	2.67	2.83	2.98	3.14	3.16	3.75	4.33	5.51	6.48	7.44	8.22	8.99	9.15	9.53	9.9	9.9	9.9	9.9	9.9	9.9	10.56	9.15	8.78	8.4	20.28	8.03	20.4	12.47	12.49	8.47	98.16	11.48	7.16	6.72	6.59	6.61	6.61	6.63
Material stocks	3.38	2.78	2.17	2.19	2.21	2.23	2.25	2.27	2.29	2.32	2.46	2.61	2.77	2.92	3.08	3.1	3.69	4.27	5.45	6.42	7.38	8.16	8.93	9.09	9.47	9.84	9.84	9.84	9.84	9.84	9.84	10.5	9.09	8.72	8.34	20.23	7.98	20.35	12.42	12.44	8.42	98.11	11.43	7.1	6.65	6.52	6.53	6.53	6.55
Int/Out	18.04	18.25	18.52	18.7	18.96	19.19	19.41	19.64	19.86	20.14	20.36	20.59	20.85	21.11	21.42	21.68	21.94	22.25	22.47	22.79	23.43	24.08	24.59	24.95	25.25	25.24	25.21	25.21	25.16	25.15	25.1	25.1	25.02	25.35	26.55	26	26.32	26.73	27.81	28.35	29.27	30.07	32.86	34.25	35.42	36.15	36.73	37.42	38.02
Exports	0	0	0	0	0	0	0	0	0	0	0	0	0	0	0	0	0	0	0	0	0	0	0	0	0	0	0	0	0	0	0	0	0	0	0	0	0	0	0	0	0	1.26	1.28	1.76	1.79	1.77	1.59	1.88	1.94
wExports	0	0	0	0	0	0	0	0	0	0	0	0	0	0	0	0	0	0	0	0	0	0	0	0	0	0	0	0	0	0	0	0	0	0	0	0	0	0	0	0	0	0	0	0	0	0	0	0	0
Water vapor	5.67	5.67	5.77	5.7	5.89	5.91	5.93	6.03	6.05	6.16	6.18	6.2	6.32	6.37	6.5	6.54	6.58	6.72	6.76	6.89	6.94	6.98	7.05	6.92	6.79	6.66	6.51	6.51	6.31	6.29	6.18	6.07	6.13	5.88	5.65	5.45	5.25	5.22	5.11	5.02	4.95	4.67	4.81	4.98	5.1	5.19	5.28	5.38	5.48
DPOe	4.51	4.59	4.63	4.7	4.75	4.83	4.91	4.94	5.02	5.06	5.15	5.23	5.26	5.35	5.39	5.48	5.57	5.61	5.69	5.73	5.82	5.91	5.95	6.06	6.15	6.24	6.38	6.38	6.51	6.56	6.64	6.73	6.73	7.03	7.3	7.58	7.85	8.05	8.33	8.59	8.85	9.18	10.77	11.12	11.4	11.48	11.62	11.89	12.06
DPOw	3.95	4.01	4.07	4.12	4.18	4.24	4.3	4.35	4.41	4.47	4.54	4.6	4.65	4.71	4.78	4.85	4.91	4.98	5.03	5.1	5.54	5.99	6.38	6.76	7.12	7.13	7.12	7.12	7.13	7.12	7.11	7.11	7.04	7.18	7.3	7.44	7.56	7.69	8.11	8.25	9.05	9.62	9.94	11	11.59	11.99	12.15	12.3	12.46
[truncated: 42 more columns]
